# Supplementary material for: 1-[(3-Chloro­phen­yl)(morpholin-4-yl)­meth­yl]naphthalen-2-ol
Source: Acta Crystallogr Sect E Struct Rep Online. 2011 Jun 18;67(Pt 7):o1681. doi: 10.1107/S1600536811021726 (PMC3151918; doi:10.1107/S1600536811021726)
Supplement: Supplementary file 1 [file e-67-o1681-sup1.cif]

##############################################################################
#                                                                            #
# This CIF contains the data in a paper accepted for publication in          #
# Acta Crystallographica Section E. It conforms to the requirements of       #
# Notes for Authors for Acta Crystallographica Section E, and has been       #
# peer reviewed under the auspices of the IUCr Commission on Journals.       #
#                                                                            #
# Full details of the Crystallographic Information File format               #
# are given in the paper "The Crystallographic Information File (CIF):       #
# a New Standard Archive File for Crystallography" by S. R. Hall, F. H.      #
# Allen and I. D. Brown [Acta Cryst. (1991), A47, 655-685].                  #
#                                                                            #
# The current version of the core CIF dictionary is obtainable from          #
# ftp://ftp.iucr.org/pub/cif_core.dic.                                       #
#                                                                            #
# Software is freely available for graphical display of the structure(s)     #
# in this CIF. For information consult the CIF software page                 #
# http://www.iucr.org/resources/cif/software.                                #
#                                                                            #
# This file may be used for bona fide research purposes within the           #
# scientific community so long as proper attribution is given to the journal # 
# article from which it was obtained.                                        #
#                                                                            #
##############################################################################
data_I
_audit_creation_method     SHELXL-97
_chemical_name_systematic
;
1-[(3-Chlorophenyl)(morpholin-4-yl)methyl]naphthalen-2-ol
;
_chemical_name_common     ?
_chemical_formula_moiety     'C21 H20 Cl N O2'
_chemical_formula_sum     'C21 H20 Cl N O2'
_chemical_formula_iupac     'C21 H20 Cl N O2'
_chemical_formula_weight     353.83
_chemical_melting_point     ?
_symmetry_cell_setting     monoclinic
_symmetry_space_group_name_H-M     'C c'
_symmetry_space_group_name_Hall     'C -2yc'
loop_
    _symmetry_equiv_pos_as_xyz
    'x, y, z'
    'x, -y, z+1/2'
    'x+1/2, y+1/2, z'
    'x+1/2, -y+1/2, z+1/2'
_cell_length_a     14.1896(18)
_cell_length_b     15.881(2)
_cell_length_c     10.3998(10)
_cell_angle_alpha     90.00
_cell_angle_beta     132.13(2)
_cell_angle_gamma     90.00
_cell_volume     1738.0(7)
_cell_formula_units_Z     4
_cell_measurement_reflns_used     3951
_cell_measurement_theta_min     3.68
_cell_measurement_theta_max     27.47
_cell_measurement_temperature     298(2)
_exptl_crystal_description     'Block'
_exptl_crystal_colour     'colourless'
_exptl_crystal_size_max     0.40
_exptl_crystal_size_mid     0.30
_exptl_crystal_size_min     0.20
_exptl_crystal_density_diffrn     1.352
_exptl_crystal_density_meas     ?
_exptl_crystal_density_method     'not measured'
_exptl_crystal_F_000     744
_exptl_absorpt_coefficient_mu     0.234
_exptl_absorpt_correction_type     multi-scan
_exptl_absorpt_process_details     '(<i>CrystalClear</i>; Rigaku, 2005)'
_exptl_absorpt_correction_T_min     0.89
_exptl_absorpt_correction_T_max     1.00
_exptl_special_details     ?
_diffrn_ambient_temperature     298(2)
_diffrn_radiation_type     MoK\a
_diffrn_radiation_wavelength     0.71073
_diffrn_radiation_source     'fine-focus sealed tube'
_diffrn_radiation_monochromator     graphite
_diffrn_measurement_device_type     'Rigaku Mercury2'
_diffrn_measurement_method     'CCD profile fitting'
_diffrn_detector_area_resol_mean     13.6612
_diffrn_reflns_number     7216
_diffrn_reflns_av_R_equivalents     0.1050
_diffrn_reflns_av_sigmaI/netI     0.1291
_diffrn_reflns_theta_min     3.68
_diffrn_reflns_theta_max     25.20
_diffrn_reflns_theta_full     25.20
_diffrn_measured_fraction_theta_max     0.998
_diffrn_measured_fraction_theta_full     0.998
_diffrn_reflns_limit_h_min     -16
_diffrn_reflns_limit_h_max     16
_diffrn_reflns_limit_k_min     -18
_diffrn_reflns_limit_k_max     18
_diffrn_reflns_limit_l_min     -12
_diffrn_reflns_limit_l_max     12
_diffrn_standards_number     ?
_diffrn_standards_interval_count     ?
_diffrn_standards_interval_time     ?
_diffrn_standards_decay_%     ?
_refine_special_details
;
 Refinement of F^2^ against ALL reflections.  The weighted R-factor wR and
 goodness of fit S are based on F^2^, conventional R-factors R are based
 on F, with F set to zero for negative F^2^. The threshold expression of
 F^2^ > 2sigma(F^2^) is used only for calculating R-factors(gt) etc. and is
 not relevant to the choice of reflections for refinement.  R-factors based
 on F^2^ are statistically about twice as large as those based on F, and R-
 factors based on ALL data will be even larger.
;
_reflns_number_total     3127
_reflns_number_gt     2050
_reflns_threshold_expression     >2sigma(I)
_refine_ls_structure_factor_coef     Fsqd
_refine_ls_matrix_type     full
_refine_ls_R_factor_all     0.1243
_refine_ls_R_factor_gt     0.0848
_refine_ls_wR_factor_gt     0.2047
_refine_ls_wR_factor_ref     0.2399
_refine_ls_goodness_of_fit_ref     0.988
_refine_ls_restrained_S_all     0.988
_refine_ls_number_reflns     3127
_refine_ls_number_parameters     226
_refine_ls_number_restraints     2
_refine_ls_hydrogen_treatment     constr
_refine_ls_weighting_scheme     calc
_refine_ls_weighting_details
         'calc w=1/[\s^2^(Fo^2^)+(0.1160P)^2^+0.7300P] where P=(Fo^2^+2Fc^2^)/3'
_atom_sites_solution_hydrogens     geom
_atom_sites_solution_primary     direct
_atom_sites_solution_secondary     difmap
_refine_ls_shift/su_max     0.000
_refine_ls_shift/su_mean     0.000
_refine_diff_density_max     0.331
_refine_diff_density_min     -0.294
_refine_ls_extinction_method     none
_refine_ls_extinction_coef     ?
_refine_ls_abs_structure_details     'Flack (1983), 1551 Friedel pairs'
_refine_ls_abs_structure_Flack     0.07(16)
loop_
    _atom_type_symbol
    _atom_type_description
    _atom_type_scat_dispersion_real
    _atom_type_scat_dispersion_imag
    _atom_type_scat_source
    'C' 'C' 0.0033 0.0016
                         'International Tables Vol C Tables 4.2.6.8 and 6.1.1.4'
    'H' 'H' 0.0000 0.0000
                         'International Tables Vol C Tables 4.2.6.8 and 6.1.1.4'
    'N' 'N' 0.0061 0.0033
                         'International Tables Vol C Tables 4.2.6.8 and 6.1.1.4'
    'O' 'O' 0.0106 0.0060
                         'International Tables Vol C Tables 4.2.6.8 and 6.1.1.4'
    'Cl' 'Cl' 0.1484 0.1585
                         'International Tables Vol C Tables 4.2.6.8 and 6.1.1.4'
_computing_data_collection     'CrystalClear (Rigaku, 2005)'
_computing_cell_refinement     'CrystalClear (Rigaku, 2005)'
_computing_data_reduction     'CrystalClear (Rigaku, 2005)'
_computing_structure_solution     'SHELXTL (Sheldrick, 2008)'
_computing_structure_refinement     'SHELXTL (Sheldrick, 2008)'
_computing_molecular_graphics     'SHELXTL (Sheldrick, 2008)'
_computing_publication_material     'SHELXTL (Sheldrick, 2008)'
loop_
    _atom_site_type_symbol
    _atom_site_label
    _atom_site_fract_x
    _atom_site_fract_y
    _atom_site_fract_z
    _atom_site_U_iso_or_equiv
    _atom_site_adp_type
    _atom_site_calc_flag
    _atom_site_refinement_flags
    _atom_site_occupancy
    _atom_site_symmetry_multiplicity
    _atom_site_disorder_assembly
    _atom_site_disorder_group
    Cl Cl1 0.84978(14) 0.53891(11) 0.59226(19) 0.0747(5) Uani d . 1 1 . .
    N N1 0.4387(4) 0.6957(3) -0.0609(6) 0.0481(11) Uani d . 1 1 . .
    C C4 0.2270(5) 0.5435(4) 0.0113(7) 0.0554(15) Uani d . 1 1 . .
    H H4A 0.2462 0.5206 -0.0511 0.066 Uiso calc R 1 1 . .
    C C2 0.3791(4) 0.6606(3) 0.1069(6) 0.0433(13) Uani d . 1 1 . .
    C C3 0.2871(4) 0.6169(4) 0.1035(7) 0.0458(12) Uani d . 1 1 . .
    O O1 0.5267(4) 0.7746(2) 0.2256(5) 0.0681(12) Uani d . 1 1 . .
    H H1A 0.5381 0.7522 0.1660 0.102 Uiso d R 1 1 . .
    C C10 0.4042(6) 0.7604(4) 0.3021(8) 0.0615(17) Uani d . 1 1 . .
    H H10A 0.4455 0.8085 0.3690 0.074 Uiso calc R 1 1 . .
    C C11 0.4105(4) 0.6255(4) 0.0053(6) 0.0441(13) Uani d . 1 1 . .
    H H11A 0.3346 0.5962 -0.0957 0.053 Uiso calc R 1 1 . .
    C C18 0.7153(5) 0.5175(4) 0.3731(7) 0.0506(13) Uani d . 1 1 . .
    C C1 0.4344(5) 0.7309(4) 0.2081(7) 0.0530(15) Uani d . 1 1 . .
    C C17 0.6232(4) 0.5757(4) 0.2811(7) 0.0496(14) Uani d . 1 1 . .
    H H17A 0.6314 0.6259 0.3337 0.060 Uiso calc R 1 1 . .
    O O2 0.3993(4) 0.7915(3) -0.3232(6) 0.0786(13) Uani d . 1 1 . .
    C C16 0.5163(5) 0.5618(4) 0.1089(6) 0.0474(13) Uani d . 1 1 . .
    C C21 0.5104(5) 0.4884(3) 0.0364(8) 0.0536(15) Uani d . 1 1 . .
    H H21A 0.4409 0.4773 -0.0798 0.064 Uiso calc R 1 1 . .
    C C6 0.1102(6) 0.5319(5) 0.0997(8) 0.071(2) Uani d . 1 1 . .
    H H6A 0.0540 0.5025 0.1006 0.085 Uiso calc R 1 1 . .
    C C15 0.3269(5) 0.7510(4) -0.1813(8) 0.0530(14) Uani d . 1 1 . .
    H H15A 0.2571 0.7192 -0.2820 0.064 Uiso calc R 1 1 . .
    H H15B 0.2997 0.7736 -0.1241 0.064 Uiso calc R 1 1 . .
    C C12 0.4812(5) 0.6659(4) -0.1490(7) 0.0529(14) Uani d . 1 1 . .
    H H12A 0.5596 0.6343 -0.0681 0.063 Uiso calc R 1 1 . .
    H H12B 0.4175 0.6288 -0.2439 0.063 Uiso calc R 1 1 . .
    C C8 0.2555(5) 0.6503(4) 0.1990(7) 0.0578(16) Uani d . 1 1 . .
    C C19 0.7135(6) 0.4438(4) 0.3062(8) 0.0629(16) Uani d . 1 1 . .
    H H19A 0.7796 0.4051 0.3719 0.075 Uiso calc R 1 1 . .
    C C20 0.6086(7) 0.4297(4) 0.1365(9) 0.0699(17) Uani d . 1 1 . .
    H H20A 0.6023 0.3794 0.0856 0.084 Uiso calc R 1 1 . .
    C C9 0.3224(6) 0.7255(4) 0.3030(8) 0.0646(16) Uani d . 1 1 . .
    H H9A 0.3065 0.7482 0.3693 0.077 Uiso calc R 1 1 . .
    C C7 0.1665(6) 0.6075(6) 0.1928(9) 0.080(2) Uani d . 1 1 . .
    H H7A 0.1439 0.6296 0.2518 0.096 Uiso calc R 1 1 . .
    C C14 0.3634(7) 0.8196(5) -0.2346(9) 0.083(2) Uani d . 1 1 . .
    H H14A 0.2923 0.8581 -0.3084 0.099 Uiso calc R 1 1 . .
    H H14B 0.4334 0.8506 -0.1325 0.099 Uiso calc R 1 1 . .
    C C13 0.5017(6) 0.7377(5) -0.2158(9) 0.074(2) Uani d . 1 1 . .
    H H13A 0.5733 0.7699 -0.1181 0.089 Uiso calc R 1 1 . .
    H H13B 0.5247 0.7165 -0.2790 0.089 Uiso calc R 1 1 . .
    C C5 0.1409(6) 0.5033(5) 0.0082(8) 0.0641(17) Uani d . 1 1 . .
    H H5A 0.1017 0.4548 -0.0583 0.077 Uiso calc R 1 1 . .
loop_
    _atom_site_aniso_label
    _atom_site_aniso_U_11
    _atom_site_aniso_U_22
    _atom_site_aniso_U_33
    _atom_site_aniso_U_12
    _atom_site_aniso_U_13
    _atom_site_aniso_U_23
    Cl1 0.0583(8) 0.0818(10) 0.0641(8) 0.0128(8) 0.0329(7) -0.0010(8)
    N1 0.0500(19) 0.057(3) 0.050(2) -0.0125(19) 0.0387(17) -0.007(2)
    C4 0.046(2) 0.075(4) 0.051(3) -0.003(3) 0.035(2) 0.002(3)
    C2 0.040(2) 0.053(3) 0.035(2) 0.005(2) 0.025(2) 0.008(2)
    C3 0.045(2) 0.056(3) 0.043(2) 0.011(2) 0.033(2) 0.012(2)
    O1 0.066(2) 0.058(2) 0.070(2) -0.005(2) 0.042(2) -0.010(2)
    C10 0.073(3) 0.047(3) 0.056(3) 0.013(3) 0.040(3) -0.008(3)
    C11 0.035(2) 0.055(3) 0.041(2) 0.002(2) 0.0247(19) 0.001(2)
    C18 0.058(3) 0.047(3) 0.066(3) 0.008(2) 0.050(2) 0.000(2)
    C1 0.048(3) 0.052(3) 0.051(3) -0.003(3) 0.030(2) -0.013(3)
    C17 0.042(2) 0.066(4) 0.053(3) 0.005(2) 0.036(2) 0.008(3)
    O2 0.105(3) 0.081(3) 0.077(2) 0.036(2) 0.072(2) 0.033(2)
    C16 0.052(2) 0.053(3) 0.050(3) -0.016(2) 0.039(2) -0.009(2)
    C21 0.064(3) 0.044(3) 0.058(3) -0.005(3) 0.043(3) -0.013(3)
    C6 0.061(3) 0.090(5) 0.074(4) 0.009(3) 0.050(3) 0.026(4)
    C15 0.046(3) 0.052(3) 0.055(3) 0.010(2) 0.031(2) 0.009(3)
    C12 0.059(3) 0.062(3) 0.052(3) 0.000(3) 0.043(2) 0.000(3)
    C8 0.064(3) 0.077(4) 0.049(3) 0.018(3) 0.045(2) 0.024(3)
    C19 0.085(3) 0.043(3) 0.075(3) -0.001(3) 0.059(3) -0.007(3)
    C20 0.108(4) 0.040(3) 0.096(4) -0.002(3) 0.083(3) -0.004(3)
    C9 0.094(3) 0.057(4) 0.062(3) 0.024(3) 0.060(3) 0.006(3)
    C7 0.083(3) 0.122(6) 0.078(3) 0.031(4) 0.071(3) 0.037(4)
    C14 0.095(4) 0.097(5) 0.090(4) 0.033(4) 0.075(3) 0.045(4)
    C13 0.084(3) 0.096(5) 0.077(4) -0.004(4) 0.068(3) -0.001(4)
    C5 0.061(3) 0.074(4) 0.070(4) -0.003(3) 0.050(3) 0.007(3)
_geom_special_details
;
 All esds (except the esd in the dihedral angle between two l.s. planes)
 are estimated using the full covariance matrix.  The cell esds are taken
 into account individually in the estimation of esds in distances, angles
 and torsion angles; correlations between esds in cell parameters are only
 used when they are defined by crystal symmetry.  An approximate (isotropic)
 treatment of cell esds is used for estimating esds involving l.s. planes.
;
loop_
    _geom_bond_atom_site_label_1
    _geom_bond_atom_site_label_2
    _geom_bond_site_symmetry_2
    _geom_bond_distance
    _geom_bond_publ_flag
    Cl1 C18 . 1.765(6) ?
    N1 C12 . 1.472(7) ?
    N1 C15 . 1.480(7) ?
    N1 C11 . 1.499(7) ?
    C4 C5 . 1.359(9) ?
    C4 C3 . 1.382(8) ?
    C4 H4A . 0.9300 ?
    C2 C1 . 1.364(7) ?
    C2 C3 . 1.459(7) ?
    C2 C11 . 1.502(8) ?
    C3 C8 . 1.437(8) ?
    O1 C1 . 1.381(7) ?
    O1 H1A . 0.8200 ?
    C10 C9 . 1.290(9) ?
    C10 C1 . 1.387(9) ?
    C10 H10A . 0.9300 ?
    C11 C16 . 1.506(7) ?
    C11 H11A . 0.9800 ?
    C18 C17 . 1.342(7) ?
    C18 C19 . 1.353(8) ?
    C17 C16 . 1.383(7) ?
    C17 H17A . 0.9300 ?
    O2 C13 . 1.383(8) ?
    O2 C14 . 1.393(9) ?
    C16 C21 . 1.360(8) ?
    C21 C20 . 1.395(9) ?
    C21 H21A . 0.9300 ?
    C6 C5 . 1.362(10) ?
    C6 C7 . 1.407(11) ?
    C6 H6A . 0.9300 ?
    C15 C14 . 1.465(10) ?
    C15 H15A . 0.9700 ?
    C15 H15B . 0.9700 ?
    C12 C13 . 1.462(10) ?
    C12 H12A . 0.9700 ?
    C12 H12B . 0.9700 ?
    C8 C7 . 1.396(9) ?
    C8 C9 . 1.457(9) ?
    C19 C20 . 1.362(9) ?
    C19 H19A . 0.9300 ?
    C20 H20A . 0.9300 ?
    C9 H9A . 0.9300 ?
    C7 H7A . 0.9300 ?
    C14 H14A . 0.9700 ?
    C14 H14B . 0.9700 ?
    C13 H13A . 0.9700 ?
    C13 H13B . 0.9700 ?
    C5 H5A . 0.9300 ?
loop_
    _geom_angle_atom_site_label_1
    _geom_angle_atom_site_label_2
    _geom_angle_atom_site_label_3
    _geom_angle_site_symmetry_1
    _geom_angle_site_symmetry_3
    _geom_angle
    _geom_angle_publ_flag
    C12 N1 C15 . . 108.6(5) ?
    C12 N1 C11 . . 113.2(4) ?
    C15 N1 C11 . . 111.4(4) ?
    C5 C4 C3 . . 122.7(7) ?
    C5 C4 H4A . . 118.7 ?
    C3 C4 H4A . . 118.7 ?
    C1 C2 C3 . . 116.8(5) ?
    C1 C2 C11 . . 124.0(5) ?
    C3 C2 C11 . . 119.2(5) ?
    C4 C3 C8 . . 117.2(5) ?
    C4 C3 C2 . . 123.0(5) ?
    C8 C3 C2 . . 119.8(5) ?
    C1 O1 H1A . . 109.5 ?
    C9 C10 C1 . . 124.4(6) ?
    C9 C10 H10A . . 117.8 ?
    C1 C10 H10A . . 117.8 ?
    N1 C11 C2 . . 110.0(4) ?
    N1 C11 C16 . . 112.5(4) ?
    C2 C11 C16 . . 111.7(4) ?
    N1 C11 H11A . . 107.4 ?
    C2 C11 H11A . . 107.4 ?
    C16 C11 H11A . . 107.4 ?
    C17 C18 C19 . . 123.7(6) ?
    C17 C18 Cl1 . . 118.7(5) ?
    C19 C18 Cl1 . . 117.5(4) ?
    C2 C1 O1 . . 121.1(6) ?
    C2 C1 C10 . . 122.0(6) ?
    O1 C1 C10 . . 116.8(5) ?
    C18 C17 C16 . . 120.8(6) ?
    C18 C17 H17A . . 119.6 ?
    C16 C17 H17A . . 119.6 ?
    C13 O2 C14 . . 108.4(5) ?
    C21 C16 C17 . . 117.4(5) ?
    C21 C16 C11 . . 121.2(5) ?
    C17 C16 C11 . . 121.4(5) ?
    C16 C21 C20 . . 119.9(5) ?
    C16 C21 H21A . . 120.0 ?
    C20 C21 H21A . . 120.0 ?
    C5 C6 C7 . . 117.7(6) ?
    C5 C6 H6A . . 121.1 ?
    C7 C6 H6A . . 121.1 ?
    C14 C15 N1 . . 108.2(5) ?
    C14 C15 H15A . . 110.1 ?
    N1 C15 H15A . . 110.1 ?
    C14 C15 H15B . . 110.1 ?
    N1 C15 H15B . . 110.1 ?
    H15A C15 H15B . . 108.4 ?
    C13 C12 N1 . . 109.9(5) ?
    C13 C12 H12A . . 109.7 ?
    N1 C12 H12A . . 109.7 ?
    C13 C12 H12B . . 109.7 ?
    N1 C12 H12B . . 109.7 ?
    H12A C12 H12B . . 108.2 ?
    C7 C8 C3 . . 118.7(6) ?
    C7 C8 C9 . . 123.5(6) ?
    C3 C8 C9 . . 117.7(5) ?
    C18 C19 C20 . . 115.8(6) ?
    C18 C19 H19A . . 122.1 ?
    C20 C19 H19A . . 122.1 ?
    C19 C20 C21 . . 122.3(6) ?
    C19 C20 H20A . . 118.9 ?
    C21 C20 H20A . . 118.9 ?
    C10 C9 C8 . . 119.2(6) ?
    C10 C9 H9A . . 120.4 ?
    C8 C9 H9A . . 120.4 ?
    C8 C7 C6 . . 121.7(7) ?
    C8 C7 H7A . . 119.2 ?
    C6 C7 H7A . . 119.2 ?
    O2 C14 C15 . . 113.0(7) ?
    O2 C14 H14A . . 109.0 ?
    C15 C14 H14A . . 109.0 ?
    O2 C14 H14B . . 109.0 ?
    C15 C14 H14B . . 109.0 ?
    H14A C14 H14B . . 107.8 ?
    O2 C13 C12 . . 115.5(5) ?
    O2 C13 H13A . . 108.4 ?
    C12 C13 H13A . . 108.4 ?
    O2 C13 H13B . . 108.4 ?
    C12 C13 H13B . . 108.4 ?
    H13A C13 H13B . . 107.5 ?
    C4 C5 C6 . . 122.0(7) ?
    C4 C5 H5A . . 119.0 ?
    C6 C5 H5A . . 119.0 ?
loop_
    _geom_hbond_atom_site_label_D
    _geom_hbond_atom_site_label_H
    _geom_hbond_atom_site_label_A
    _geom_hbond_site_symmetry_A
    _geom_hbond_distance_DH
    _geom_hbond_distance_HA
    _geom_hbond_distance_DA
    _geom_hbond_angle_DHA
    O1 H1A N1 . 0.82 1.97 2.649(6) 139
    C21 H21A Cg 2_564 0.93 2.87 3.770(7) 164
data_global
_journal_date_recd_electronic     2011-06-05
_journal_date_accepted     2011-06-06
_journal_name_full     'Acta Crystallographica, Section E'
_journal_year     2011
_journal_volume     67
_journal_issue      7
_journal_page_first     o1681
_journal_page_last     o1681
_journal_paper_category     QO
_journal_coeditor_code     XU5238
_publ_contact_author_name     'Li-Jin Shu'
_publ_contact_author_address
;
Key Laboratory of Organosilicon Chemistry and Material Technology of Ministry
of Education,
Hangzhou Normal University, Hangzhou 310012, People's Republic of China
;
_publ_contact_author_email     sljchem@yahoo.com.cn
_publ_contact_author_fax     '8657165574582'
_publ_contact_author_phone     '8657165574582'
_publ_section_title
;
1-[(3-Chlorophenyl)(morpholin-4-yl)methyl]naphthalen-2-ol
;
loop_
    _publ_author_name
    _publ_author_address
    'Li-Jin Shu'
;
Key Laboratory of Organosilicon Chemistry and Material Technology of the
 Ministry of Education,
Hangzhou Normal University, Hangzhou 310012,
People's Republic of China
;
