# Supplementary material for: 1-[(3-Chloro­phen­yl)(morpholin-4-yl)­meth­yl]naphthalen-2-ol
Source: Acta Crystallogr Sect E Struct Rep Online. 2011 Jun 18;67(Pt 7):o1681. doi: 10.1107/S1600536811021726 (PMC3151918; doi:10.1107/S1600536811021726)
Supplement: Supplementary file 2 [file e-67-o1681-Isup2.hkl]

# 
# h,k,l, Fc-squared, Fo-squared, sigma(Fo-squared) and status flag 
# 
data_I
_shelx_title ' 1 in Cc' 
_shelx_refln_list_code          4 
_shelx_F_calc_maximum      178.89 
_exptl_crystal_F_000       744.00 
_reflns_d_resolution_high  0.8347 
 
loop_ 
 _symmetry_equiv_pos_as_xyz 
 'x, y, z' 
 'x, -y, z+1/2' 
 'x+1/2, y+1/2, z' 
 'x+1/2, -y+1/2, z+1/2' 
 
_cell_length_a    14.1896 
_cell_length_b    15.8814 
_cell_length_c    10.3998 
_cell_angle_alpha  90.000 
_cell_angle_beta  132.127 
_cell_angle_gamma  90.000 
 
_shelx_F_squared_multiplier     1.000 
 
loop_ 
 _refln_index_h 
 _refln_index_k 
 _refln_index_l 
 _refln_F_squared_calc 
 _refln_F_squared_meas 
 _refln_F_squared_sigma 
 _refln_observed_status 
   8   0 -12      125.80       74.01     44.69 o 
  10   0 -12       95.02      130.27     60.45 o 
  12   0 -12       31.36      157.00     87.78 o 
  14   0 -12      157.44      108.53     56.46 o 
   9   1 -12       12.36        0.00     34.11 o 
  11   1 -12      129.00      136.29     54.41 o 
  13   1 -12       24.34       12.37     43.09 o 
   8   2 -12        1.48       10.18     23.90 o 
  10   2 -12        6.87       14.59     27.69 o 
  12   2 -12       29.90       39.03     32.62 o 
  14   2 -12       11.18        0.00     44.39 o 
   9   3 -12        2.18       28.53     47.68 o 
  11   3 -12       56.29       33.34     39.85 o 
  13   3 -12        9.31        1.45     27.20 o 
  10   4 -12       22.27        0.00     48.08 o 
  12   4 -12        2.20        0.00     41.50 o 
  11   5 -12        7.63        0.00     41.89 o 
   5   1 -11       29.54       51.08     43.59 o 
   7   1 -11        4.92       20.69     24.76 o 
   9   1 -11        9.95       46.88     30.32 o 
  11   1 -11       35.25       56.52     30.82 o 
  13   1 -11       11.37       40.93     23.02 o 
  15   1 -11       12.26       20.12     24.74 o 
   6   2 -11       75.89       74.92     59.35 o 
   8   2 -11       88.83       95.04     39.14 o 
  10   2 -11       26.75       42.03     28.10 o 
  12   2 -11        1.59       22.14     25.04 o 
  14   2 -11       11.16       63.16     30.10 o 
   5   3 -11        6.05       14.12     20.17 o 
   7   3 -11       16.56       30.83     26.78 o 
   9   3 -11       95.48       61.25     28.57 o 
  11   3 -11       75.91       79.18     33.16 o 
  13   3 -11        4.09        6.09     17.08 o 
  15   3 -11       64.40      119.12     35.13 o 
   6   4 -11       87.59       70.02     33.57 o 
   8   4 -11       49.75       63.71     24.99 o 
  10   4 -11      131.63      134.38     40.67 o 
  12   4 -11        1.00       24.55     17.50 o 
  14   4 -11        1.26       11.21     19.05 o 
   7   5 -11       95.38      137.55     52.98 o 
   9   5 -11       21.50       23.15     39.70 o 
  13   5 -11       15.18       23.13     27.22 o 
   6   6 -11       18.10       26.84     28.03 o 
   8   6 -11        6.03        0.00     30.22 o 
  10   6 -11      360.98      404.74     96.03 o 
  12   6 -11       33.38        0.00     21.65 o 
  14   6 -11        3.52        0.00     36.41 o 
   7   7 -11       88.57       76.59     71.42 o 
   9   7 -11       77.76       65.46     40.20 o 
  11   7 -11       11.50       26.72     35.69 o 
  13   7 -11       46.71      120.02     78.20 o 
   8   8 -11      122.43       81.84     47.83 o 
  10   8 -11        9.21        0.00     24.21 o 
  12   8 -11       27.56       28.94     33.02 o 
   2   0 -10      170.61      180.35     68.83 o 
   4   0 -10       57.07        0.20     30.12 o 
   6   0 -10       64.08       16.96     23.14 o 
   8   0 -10      301.07      208.87     75.81 o 
  10   0 -10      215.53      278.41     56.96 o 
  12   0 -10      126.64       97.97     26.79 o 
  14   0 -10       92.09       41.70     40.90 o 
  16   0 -10        0.41        0.00     39.50 o 
   3   1 -10        3.59       20.55     30.52 o 
   5   1 -10       20.79       25.15     18.58 o 
   7   1 -10       48.43       62.62     24.59 o 
   9   1 -10       97.31      121.65     30.78 o 
  11   1 -10       79.81       82.26     20.03 o 
  13   1 -10       53.39        3.54     22.92 o 
  15   1 -10       36.21       10.15     22.91 o 
   2   2 -10        2.85       28.91     21.07 o 
   4   2 -10       24.00        6.78     19.15 o 
   6   2 -10       37.05       77.34     20.04 o 
   8   2 -10      457.80      595.00    102.60 o 
  10   2 -10      312.75      282.95     48.81 o 
  12   2 -10      172.10      150.51     24.01 o 
  14   2 -10      117.38      121.68     35.81 o 
  16   2 -10       62.84       70.66     32.29 o 
   3   3 -10      231.54      197.69     46.61 o 
   5   3 -10      139.53      122.38     26.56 o 
   7   3 -10      158.93      107.53     24.69 o 
   9   3 -10       88.83       39.29     32.12 o 
  11   3 -10      282.29      328.47     51.27 o 
  13   3 -10        1.25       27.10     30.62 o 
  15   3 -10       14.56       27.96     22.35 o 
   4   4 -10        4.37        0.00     21.02 o 
   6   4 -10       35.13       62.48     43.32 o 
   8   4 -10      147.78      137.80     29.27 o 
  10   4 -10      372.36      337.22     55.67 o 
  12   4 -10       55.84       57.21     23.81 o 
  14   4 -10       23.31        0.00     15.92 o 
  16   4 -10        3.14       24.14     24.94 o 
   3   5 -10        7.53        0.00     17.13 o 
   5   5 -10       91.53       62.38     19.86 o 
   7   5 -10        5.91       23.35     14.72 o 
   9   5 -10       70.58       97.28     27.27 o 
  11   5 -10       59.60       84.95     27.31 o 
  13   5 -10       38.02        6.60     22.82 o 
  15   5 -10       27.74        6.56     40.30 o 
   4   6 -10       54.29       21.53     28.34 o 
   6   6 -10      106.59       99.79     42.39 o 
   8   6 -10      178.41      164.38     54.76 o 
  10   6 -10      118.41      124.49     82.59 o 
  12   6 -10       38.31      150.99     90.07 o 
  14   6 -10       24.03        4.53     19.91 o 
   5   7 -10       42.69       80.80     54.26 o 
   7   7 -10       77.35       47.65     30.51 o 
   9   7 -10       67.46       65.32     88.98 o 
  11   7 -10        9.23        7.23     33.22 o 
  13   7 -10       13.92       54.68     30.15 o 
  15   7 -10       58.00       24.01     31.42 o 
   4   8 -10        4.23        0.00     25.38 o 
   6   8 -10      182.97       99.55     42.99 o 
   8   8 -10       17.68       16.56     32.92 o 
  10   8 -10        6.08       59.05     46.48 o 
  12   8 -10       11.05        8.68     22.48 o 
  14   8 -10       36.38       58.41     31.48 o 
   5   9 -10       19.58       38.89     31.68 o 
   7   9 -10       60.65       31.38     30.47 o 
   9   9 -10       16.42       32.41     35.76 o 
  11   9 -10       40.20       85.11     39.99 o 
  13   9 -10        2.40        6.05     27.63 o 
   6  10 -10       81.59       30.72     40.10 o 
   8  10 -10       35.39      120.33     43.66 o 
  10  10 -10        0.99        4.67     27.41 o 
  12  10 -10       71.75       83.29     65.93 o 
   9  11 -10       33.38       31.00     38.71 o 
  11  11 -10       16.92       27.26     40.83 o 
   1   1  -9      107.61      142.06     41.44 o 
   3   1  -9       17.47       44.78     17.71 o 
   5   1  -9       30.60       28.28     12.66 o 
   7   1  -9      576.85      474.62     48.08 o 
   9   1  -9      543.00      456.48     48.26 o 
  11   1  -9      105.75      125.26     24.39 o 
  13   1  -9       73.89      106.64     28.05 o 
  15   1  -9       24.19       26.92     43.19 o 
   0   2  -9       17.18        0.00     17.82 o 
   2   2  -9       31.20       29.25     16.37 o 
   4   2  -9       41.59       30.15     24.55 o 
   6   2  -9       41.90       52.24     35.65 o 
   8   2  -9      322.49      417.40     59.31 o 
  10   2  -9      405.34      395.34     39.03 o 
  12   2  -9       39.38       66.48     26.29 o 
  14   2  -9       42.10       33.30     26.94 o 
  16   2  -9       21.63        0.00     31.02 o 
   1   3  -9       51.80       44.26     19.81 o 
   3   3  -9       64.38       81.85     19.04 o 
   5   3  -9        8.52       16.41     16.85 o 
   7   3  -9      128.37      148.83     28.94 o 
   9   3  -9      105.76      119.91     27.55 o 
  11   3  -9       71.08       71.96     19.21 o 
  13   3  -9       48.52       32.28     20.65 o 
  15   3  -9        8.37       39.94     27.01 o 
   0   4  -9       31.69       16.25     20.88 o 
   2   4  -9       30.54       41.22     25.14 o 
   4   4  -9       94.06       87.70     18.35 o 
   6   4  -9       61.48       69.55     21.60 o 
   8   4  -9      189.14      233.91     38.89 o 
  10   4  -9      144.45      179.41     30.08 o 
  12   4  -9       51.40       23.08     15.58 o 
  14   4  -9       38.20      103.22     29.66 o 
  16   4  -9       21.54       95.60     77.90 o 
   1   5  -9       29.11       71.95     19.82 o 
   3   5  -9      318.90      243.35     38.15 o 
   5   5  -9       57.04       53.16     16.81 o 
   7   5  -9      274.38      263.34     41.66 o 
   9   5  -9      328.58      690.14    264.61 o 
  11   5  -9       33.25       43.22     30.62 o 
  13   5  -9      141.26      135.36     35.97 o 
  15   5  -9       72.98      126.43     39.42 o 
   2   6  -9      200.88      189.55     35.09 o 
   4   6  -9       36.75       52.54     27.71 o 
   6   6  -9      160.72      103.45     21.59 o 
   8   6  -9      126.86       96.63     30.00 o 
  10   6  -9      230.12      181.74     34.24 o 
  12   6  -9       42.79       40.64     17.46 o 
  14   6  -9       21.36       34.48     22.67 o 
   1   7  -9        3.72        0.00     35.51 o 
   3   7  -9       32.02        5.86     27.45 o 
   5   7  -9      308.39      318.59     83.69 o 
   7   7  -9      700.44      812.91    164.69 o 
   9   7  -9      212.58      267.49     65.66 o 
  11   7  -9        1.76        0.00     20.10 o 
  13   7  -9       78.28       98.75     54.46 o 
  15   7  -9        4.94       50.07     45.09 o 
   2   8  -9       51.85       60.04     30.56 o 
   4   8  -9       19.69        0.00     18.25 o 
   6   8  -9       15.17      100.65     42.09 o 
   8   8  -9      222.53      255.57     71.04 o 
  10   8  -9      174.19      266.38     64.36 o 
  12   8  -9       21.55        0.00     39.90 o 
  14   8  -9       36.95        0.00     22.74 o 
   3   9  -9       36.11       36.04     55.16 o 
   5   9  -9       25.54       51.61     27.21 o 
   7   9  -9       28.59        0.00     26.27 o 
   9   9  -9        8.68        0.00     22.67 o 
  11   9  -9       11.84        1.17     42.19 o 
  13   9  -9      100.70      133.16     47.17 o 
   4  10  -9       15.87       28.68     24.15 o 
   6  10  -9       73.35       66.28     32.38 o 
   8  10  -9       41.68       53.81     40.60 o 
  10  10  -9       15.08       46.07     30.04 o 
  12  10  -9        9.17        1.87     30.02 o 
   5  11  -9       72.83       86.11    106.23 o 
   7  11  -9        5.17        5.50     33.12 o 
   9  11  -9        7.37        0.00     33.99 o 
  11  11  -9       25.80       40.46     33.78 o 
  13  11  -9       14.95       49.26     29.77 o 
   6  12  -9        4.95       44.69     32.72 o 
   8  12  -9       12.25        0.00     23.35 o 
  10  12  -9       39.17      110.84     65.53 o 
   7  13  -9        0.13        0.00     27.80 o 
  -2   0  -8       70.21       89.57     47.68 o 
   0   0  -8      139.67       72.36     96.86 o 
   2   0  -8      270.97      284.70     48.88 o 
   4   0  -8      123.41      101.74     16.09 o 
   6   0  -8      205.88      246.50     32.87 o 
   8   0  -8      913.96      868.64     85.00 o 
  10   0  -8      904.16      902.73    145.23 o 
  12   0  -8     1498.48     1495.63    274.31 o 
  14   0  -8       68.28      149.62     52.47 o 
  16   0  -8      123.06      171.97     63.44 o 
  -1   1  -8       16.04       11.46     20.24 o 
   1   1  -8       79.27       65.51     19.12 o 
   3   1  -8       50.39       35.22     19.09 o 
   5   1  -8      164.11      124.87     14.51 o 
   7   1  -8      191.44      231.72     32.93 o 
   9   1  -8       64.67       92.52     15.89 o 
  11   1  -8     1209.31     1156.97    144.59 o 
  13   1  -8       21.36       38.56     20.95 o 
  15   1  -8      222.74      197.12     49.86 o 
  -2   2  -8       30.56        3.96     20.78 o 
   0   2  -8      128.73      112.38     29.14 o 
   2   2  -8      160.80      132.44     27.23 o 
   4   2  -8      582.21      675.61    129.85 o 
   6   2  -8      326.43      326.38     43.02 o 
   8   2  -8       33.99       30.09     10.64 o 
  10   2  -8      779.57      663.98     80.52 o 
  12   2  -8        6.53        1.46     32.02 o 
  14   2  -8       30.20       29.25     34.71 o 
  16   2  -8        7.26        0.30     21.84 o 
  -1   3  -8       79.05       93.47     33.27 o 
   1   3  -8      340.78      274.56     56.26 o 
   3   3  -8      170.42      126.98     27.91 o 
   5   3  -8      132.52      144.86     23.25 o 
   7   3  -8      429.45      509.76     57.30 o 
   9   3  -8     1263.00     1354.95    132.86 o 
  11   3  -8      582.05      633.39     85.07 o 
  13   3  -8       30.54       75.79     33.66 o 
  15   3  -8       17.46       19.40     24.14 o 
   0   4  -8       35.44       33.98     18.89 o 
   2   4  -8      347.59      288.09     40.03 o 
   4   4  -8      215.43      269.36     39.87 o 
   6   4  -8        3.90       13.44     22.35 o 
   8   4  -8      660.44      685.93     70.21 o 
  10   4  -8     1128.26      966.97     94.82 o 
  12   4  -8      341.73      330.60     59.01 o 
  14   4  -8       65.82       38.49     22.77 o 
  16   4  -8        8.38       12.26     27.25 o 
  -1   5  -8        5.94        0.00     20.63 o 
   1   5  -8       70.95       61.06     22.01 o 
   3   5  -8      109.91      131.87     23.45 o 
   5   5  -8      150.43      167.52     27.64 o 
   7   5  -8       29.61       51.08     17.68 o 
   9   5  -8      420.10      420.74     50.51 o 
  11   5  -8       95.92      105.54     24.72 o 
  13   5  -8      260.04      280.95     57.06 o 
  15   5  -8        4.22       24.77     19.88 o 
   0   6  -8       56.36       59.92     29.60 o 
   2   6  -8       64.39       54.99     21.27 o 
   4   6  -8      174.86      172.28     25.76 o 
   6   6  -8      224.52      213.44     34.16 o 
   8   6  -8       76.99       78.75     28.44 o 
  10   6  -8       50.85       64.41     14.44 o 
  12   6  -8      243.78      207.95     45.15 o 
  14   6  -8      242.16      293.58     47.98 o 
  16   6  -8       21.15       66.40     33.06 o 
  -1   7  -8        1.83        3.04     18.14 o 
   1   7  -8       14.29       44.93     21.57 o 
   3   7  -8      348.41      267.17     38.43 o 
   5   7  -8       73.88      100.30     27.90 o 
   7   7  -8       42.38      123.85     40.31 o 
   9   7  -8       29.31       62.45     27.43 o 
  11   7  -8       60.68       58.16     26.87 o 
  13   7  -8       46.28       26.13     31.02 o 
  15   7  -8       33.99       27.13     35.71 o 
   0   8  -8        4.18        0.85     22.44 o 
   2   8  -8       83.72      123.00     36.40 o 
   4   8  -8      166.41      148.77     42.16 o 
   6   8  -8       76.85       72.60     33.81 o 
   8   8  -8       58.57      116.38     36.09 o 
  10   8  -8        2.03       21.33     28.03 o 
  12   8  -8      217.01      283.96     55.02 o 
  14   8  -8      158.25      234.01     65.63 o 
   1   9  -8        1.55        0.00     15.67 o 
   3   9  -8      224.13      203.59     48.54 o 
   5   9  -8      208.61      269.09     53.92 o 
   7   9  -8       69.54      131.80     46.02 o 
   9   9  -8       88.39      102.01     36.28 o 
  11   9  -8       64.21       92.56     37.31 o 
  13   9  -8       23.81       90.05     29.05 o 
   2  10  -8      126.31      122.78     44.82 o 
   4  10  -8       65.01       65.55     43.79 o 
   6  10  -8       46.26       40.58     24.09 o 
   8  10  -8      143.20      175.21     56.98 o 
  10  10  -8       40.75       95.78     52.77 o 
  12  10  -8       43.31       65.12     30.11 o 
  14  10  -8       46.44      108.13     42.99 o 
   1  11  -8       14.63       39.99     37.41 o 
   3  11  -8       16.17       48.29     44.99 o 
   5  11  -8       43.02      103.26     34.31 o 
   7  11  -8       40.23        0.00     33.17 o 
   9  11  -8      157.57       92.81     45.59 o 
  11  11  -8        1.07       40.20     22.85 o 
  13  11  -8        2.24       64.95     79.60 o 
   2  12  -8        8.13       45.54     57.56 o 
   4  12  -8       34.12       23.54     32.72 o 
   6  12  -8       39.18       18.52     36.51 o 
   8  12  -8       29.01       69.03     59.05 o 
  10  12  -8        5.66        0.00     20.65 o 
  12  12  -8       35.44       12.17     40.20 o 
   3  13  -8      104.14      131.09     44.25 o 
   5  13  -8       23.09        6.47     48.88 o 
   7  13  -8       15.45       42.55     28.07 o 
   9  13  -8      203.14      358.71     82.64 o 
  11  13  -8        5.10       40.65     27.42 o 
   6  14  -8       18.56       66.00     41.70 o 
   8  14  -8       14.72       72.11     36.01 o 
  10  14  -8        3.64        5.98     30.57 o 
  -3   1  -7       18.46       27.90     18.34 o 
  -1   1  -7       69.86       99.97     41.04 o 
   1   1  -7      158.42      133.58     22.78 o 
   3   1  -7       18.18       13.31      9.76 o 
   5   1  -7      160.51      192.09     20.97 o 
   7   1  -7       37.25       56.09     16.91 o 
   9   1  -7      120.28      116.82     27.13 o 
  11   1  -7      848.29      917.01    124.78 o 
  13   1  -7      411.44      365.63     64.06 o 
  15   1  -7      180.07      231.73     51.07 o 
  -2   2  -7       34.54       29.88     22.44 o 
   0   2  -7       36.15       56.56     17.08 o 
   2   2  -7       34.93       58.68     15.89 o 
   4   2  -7      287.13      219.29     17.61 o 
   6   2  -7      239.04      299.39     26.37 o 
   8   2  -7      182.50      198.27     23.42 o 
  10   2  -7      292.45      245.29     43.79 o 
  12   2  -7      693.23      734.19    144.64 o 
  14   2  -7       25.13       16.66     21.16 o 
  16   2  -7       30.43        0.00     19.27 o 
  -3   3  -7       24.37        0.00     23.12 o 
  -1   3  -7       24.05        4.52     10.87 o 
   1   3  -7      182.59      140.02     19.01 o 
   3   3  -7      666.23      578.03     65.24 o 
   5   3  -7      161.23      184.49     31.31 o 
   7   3  -7      238.98      224.22     28.34 o 
   9   3  -7      450.10      496.04     62.72 o 
  11   3  -7      116.63      161.13     40.18 o 
  13   3  -7      392.50      384.00     59.51 o 
  15   3  -7       47.74       38.69     51.97 o 
  -2   4  -7       77.32       94.32     37.06 o 
   0   4  -7       72.32      129.18     26.12 o 
   2   4  -7      235.07      177.26     27.48 o 
   4   4  -7      194.52      193.06     24.63 o 
   6   4  -7      236.42      285.37     33.93 o 
   8   4  -7      314.50      349.10     48.96 o 
  10   4  -7     2148.27     2195.42    244.66 o 
  12   4  -7      132.25      103.94     36.72 o 
  14   4  -7      104.45      118.41     36.01 o 
  16   4  -7        0.15        0.00     16.92 o 
  -3   5  -7       72.56       97.99     37.80 o 
  -1   5  -7       99.36       98.84     34.93 o 
   1   5  -7      130.19       73.11     17.44 o 
   3   5  -7      112.67      124.54     22.37 o 
   5   5  -7      859.61      930.23     82.17 o 
   7   5  -7      386.08      342.70     40.80 o 
   9   5  -7       16.84       15.05     11.65 o 
  11   5  -7      550.33      564.10     76.00 o 
  13   5  -7      174.75      178.10     45.87 o 
  15   5  -7       11.71       30.65     48.38 o 
  -2   6  -7       17.21        0.23     36.01 o 
   0   6  -7       24.82       57.11     27.74 o 
   2   6  -7      650.25      597.61     88.71 o 
   4   6  -7     1056.69      962.75    114.83 o 
   6   6  -7      608.13      545.58     76.75 o 
   8   6  -7      114.91      119.34     19.72 o 
  10   6  -7      429.48      408.03     44.56 o 
  12   6  -7       29.91        7.23     17.26 o 
  14   6  -7       57.06       86.68     57.36 o 
  16   6  -7       17.88       23.40     19.00 o 
  -1   7  -7       49.72       52.79     45.49 o 
   1   7  -7      129.55      109.47     31.72 o 
   3   7  -7     1468.88     1368.78    326.18 o 
   5   7  -7      165.79      289.24     45.43 o 
   7   7  -7       11.84       11.59     18.15 o 
   9   7  -7      103.57       85.42     16.10 o 
  11   7  -7      156.62      162.97     34.82 o 
  13   7  -7       88.96      107.21     34.35 o 
  15   7  -7        0.79       71.02     28.42 o 
  -2   8  -7      119.99      169.39     44.78 o 
   0   8  -7       48.25      112.82     29.74 o 
   2   8  -7       21.15       28.05     21.15 o 
   4   8  -7       59.59       45.83     22.86 o 
   6   8  -7        3.77        0.00     18.21 o 
   8   8  -7       96.10      124.53     36.62 o 
  10   8  -7      106.37      124.62     29.48 o 
  12   8  -7      158.61      132.76     29.99 o 
  14   8  -7       39.10       24.12     20.85 o 
  -1   9  -7        5.30        9.52     23.94 o 
   1   9  -7       14.21       47.25     20.73 o 
   3   9  -7      125.74      136.28     45.19 o 
   5   9  -7      788.24      983.13    151.62 o 
   7   9  -7      141.06      203.62     45.68 o 
   9   9  -7        4.66       17.56     36.11 o 
  11   9  -7      129.43      128.56     49.38 o 
  13   9  -7       89.18      130.87     51.47 o 
   0  10  -7       50.45       74.91     27.73 o 
   2  10  -7      122.50      137.57     40.28 o 
   4  10  -7      205.46      211.80     55.26 o 
   6  10  -7       86.68      135.46     43.30 o 
   8  10  -7       39.26      119.07     33.36 o 
  10  10  -7      163.62      125.38     45.11 o 
  12  10  -7       21.56       95.83     32.16 o 
  14  10  -7       23.84       77.60     40.50 o 
  -1  11  -7        6.91        3.83     38.80 o 
   1  11  -7        2.27       36.33     44.69 o 
   3  11  -7       10.04        0.00     19.60 o 
   5  11  -7       12.13       35.73     43.49 o 
   7  11  -7       13.97       29.60     33.81 o 
   9  11  -7        5.45       26.75     30.27 o 
  11  11  -7       39.57       50.64     22.54 o 
  13  11  -7       80.68      118.24     39.91 o 
   0  12  -7        6.95       20.33     26.23 o 
   2  12  -7       13.65       37.64     40.90 o 
   4  12  -7       17.53       10.65     19.90 o 
   6  12  -7       14.85       72.77     26.61 o 
   8  12  -7       29.93       27.56     31.30 o 
  10  12  -7        6.91       15.26     20.86 o 
  12  12  -7        5.70        3.71     37.01 o 
   1  13  -7       13.93        1.32     21.30 o 
   3  13  -7        6.12       35.69     32.02 o 
   5  13  -7       14.85        0.76     16.26 o 
   7  13  -7       38.32       57.80     29.81 o 
   9  13  -7       51.60       52.63     44.69 o 
  11  13  -7        4.53        8.35     48.48 o 
   2  14  -7       27.93       12.36     30.10 o 
   4  14  -7       19.01       31.62     27.73 o 
   6  14  -7       36.47       21.58     21.03 o 
   8  14  -7       13.69        5.83     37.73 o 
  10  14  -7        7.26        6.38     40.90 o 
   5  15  -7       16.18        7.16     23.06 o 
   7  15  -7       17.50        0.00     20.36 o 
   9  15  -7        8.13        0.00     32.93 o 
  -4   0  -6      144.24      142.71     47.17 o 
  -2   0  -6      217.07      228.69     46.52 o 
   0   0  -6      185.19      147.36     26.39 o 
   2   0  -6      179.31      196.70     42.49 o 
   4   0  -6     6679.88     6621.73    669.71 o 
   6   0  -6      116.28       47.88     12.77 o 
   8   0  -6     1037.54      944.22    127.28 o 
  10   0  -6      587.89      457.45     83.59 o 
  12   0  -6     2632.93     2892.12    458.05 o 
  14   0  -6       64.49       75.01     35.31 o 
  16   0  -6       96.81      139.85     56.26 o 
  -5   1  -6       47.30        6.40     27.82 o 
  -3   1  -6       11.56       13.86     15.75 o 
  -1   1  -6      355.10      393.79     40.03 o 
   1   1  -6      140.69      145.13     18.11 o 
   3   1  -6      357.33      330.29     55.36 o 
   5   1  -6      469.61      476.06     39.17 o 
   7   1  -6      640.72      644.26     65.57 o 
   9   1  -6     1191.97     1326.54    139.02 o 
  11   1  -6      356.74      351.72     54.44 o 
  13   1  -6       85.07       78.99     25.93 o 
  15   1  -6      102.67       99.73     27.92 o 
  -4   2  -6      136.04      116.79     32.82 o 
  -2   2  -6      163.52      173.92     25.50 o 
   0   2  -6      146.53      154.42     21.52 o 
   2   2  -6     1206.93     1189.20     69.48 o 
   4   2  -6     1107.32      903.75     54.16 o 
   6   2  -6      256.17      306.69     23.61 o 
   8   2  -6      396.07      333.13     38.58 o 
  10   2  -6       48.41       37.77     52.27 o 
  12   2  -6      808.30      776.58     94.50 o 
  14   2  -6      198.60      207.76     41.57 o 
  16   2  -6       50.89       66.12     75.41 o 
  -5   3  -6       57.38       45.76     43.69 o 
  -3   3  -6       47.36       42.00     22.39 o 
  -1   3  -6       59.83       74.67     15.66 o 
   1   3  -6      747.54      648.03     82.27 o 
   3   3  -6      603.15      566.10     65.97 o 
   5   3  -6       80.74       99.33     17.08 o 
   7   3  -6       26.93       24.36     14.95 o 
   9   3  -6      109.22      124.81     27.35 o 
  11   3  -6       50.92       28.42     18.47 o 
  13   3  -6      248.59      242.98     45.65 o 
  15   3  -6       46.96       63.16     24.61 o 
  -4   4  -6       17.07       10.51     15.03 o 
  -2   4  -6      112.22       74.27     27.07 o 
   0   4  -6        5.47        9.40      9.29 o 
   2   4  -6       47.56       44.65     11.95 o 
   4   4  -6       62.37       62.18     11.43 o 
   6   4  -6       45.89       60.34     19.39 o 
   8   4  -6       52.26       32.42     22.44 o 
  10   4  -6      183.80      180.35     35.74 o 
  12   4  -6       94.26       91.58     23.73 o 
  14   4  -6      104.04       63.35     29.34 o 
  16   4  -6       58.30        0.00     22.65 o 
  -5   5  -6       70.12       32.03     32.97 o 
  -3   5  -6       37.16       32.72     37.31 o 
  -1   5  -6       21.10        0.00      9.36 o 
   1   5  -6      102.15      101.04     16.56 o 
   3   5  -6      654.39      617.80     61.94 o 
   5   5  -6      526.75      712.80     63.82 o 
   7   5  -6      391.74      387.81     34.19 o 
   9   5  -6      882.08     1001.17    166.48 o 
  11   5  -6       35.06       48.06     18.09 o 
  13   5  -6       16.11        5.23     30.62 o 
  15   5  -6       59.74       94.19     34.42 o 
  -4   6  -6       28.46       21.36     27.73 o 
  -2   6  -6       39.46       41.85     49.28 o 
   0   6  -6      245.72      178.01     59.35 o 
   2   6  -6      551.78      546.19     58.30 o 
   4   6  -6      720.83      659.78    118.02 o 
   6   6  -6      277.24      284.30     40.81 o 
   8   6  -6       89.88       92.46     16.08 o 
  10   6  -6      641.86      771.40     88.24 o 
  12   6  -6       76.53       87.73     27.52 o 
  14   6  -6       31.89       86.13     28.37 o 
  -3   7  -6        0.12        0.00     38.70 o 
  -1   7  -6       69.46       58.75     25.28 o 
   1   7  -6      414.05      430.10     65.40 o 
   3   7  -6      510.65      386.09     89.80 o 
   5   7  -6      843.00     1267.25    163.08 o 
   7   7  -6       95.19       72.10     13.42 o 
   9   7  -6      223.91      211.38     28.05 o 
  11   7  -6      839.25      680.27     84.11 o 
  13   7  -6       22.58       27.17     19.96 o 
  15   7  -6        4.07       34.98     24.54 o 
  -4   8  -6        7.28       62.71     35.79 o 
  -2   8  -6       25.16       20.80     31.32 o 
   0   8  -6      289.44      245.89     74.31 o 
   2   8  -6      544.55      486.37     95.06 o 
   4   8  -6      678.87      709.42     87.35 o 
   6   8  -6      111.31      124.57     28.17 o 
   8   8  -6        5.72        1.41     17.06 o 
  10   8  -6       70.89       66.43     17.76 o 
  12   8  -6      454.49      494.64     78.60 o 
  14   8  -6       55.91      112.79     31.10 o 
  -3   9  -6      133.49      183.24     50.61 o 
  -1   9  -6      109.68      119.04     33.22 o 
   1   9  -6       30.18        7.81     20.50 o 
   3   9  -6       10.21       11.60     14.78 o 
   5   9  -6      209.57      302.64     54.94 o 
   7   9  -6      225.73      224.74     45.40 o 
   9   9  -6       19.11       34.26     16.92 o 
  11   9  -6      277.21      183.75     34.90 o 
  13   9  -6       23.69        8.12     21.85 o 
  -2  10  -6       18.08       21.31     17.00 o 
   0  10  -6      116.82       99.46     27.09 o 
   2  10  -6       19.30        7.00     17.56 o 
   4  10  -6      295.60      366.71     53.57 o 
   6  10  -6      723.01      852.80    120.60 o 
   8  10  -6      125.95      142.70     34.21 o 
  10  10  -6      242.19      305.78     59.75 o 
  12  10  -6       10.67        0.00     28.93 o 
  14  10  -6        5.91        7.18     27.33 o 
  -1  11  -6       56.63       35.75     21.45 o 
   1  11  -6       27.39        0.00     25.14 o 
   3  11  -6      221.71      202.45     39.87 o 
   5  11  -6      754.31      906.38    123.19 o 
   7  11  -6       27.96       69.72     27.93 o 
   9  11  -6      151.85      164.65     41.09 o 
  11  11  -6       94.76       66.19     24.04 o 
  13  11  -6       11.22       74.81     32.12 o 
  -2  12  -6       10.46        2.39     13.69 o 
   0  12  -6       43.70       21.84     24.41 o 
   2  12  -6        3.81        1.38     18.65 o 
   4  12  -6       11.53       27.36     22.44 o 
   6  12  -6      164.39      253.08     55.10 o 
   8  12  -6       16.21       13.78     17.05 o 
  10  12  -6       79.86      129.00     34.61 o 
  12  12  -6       78.35       79.62     57.26 o 
  -1  13  -6       16.05        0.00     15.18 o 
   1  13  -6       53.20       79.52     36.87 o 
   5  13  -6       73.97       79.25     25.98 o 
   7  13  -6      192.98      220.73     56.86 o 
   9  13  -6       61.20       60.42     55.06 o 
  11  13  -6        1.86        9.43     33.91 o 
   0  14  -6       28.35       58.20     28.33 o 
   2  14  -6       95.54      108.34     28.82 o 
   4  14  -6       27.17       48.35     23.65 o 
   6  14  -6       38.57       16.26     51.27 o 
   8  14  -6       46.18      132.25     39.39 o 
  10  14  -6       21.84        4.76     23.06 o 
   1  15  -6       53.38       26.23     30.92 o 
   3  15  -6       12.01       46.08     69.62 o 
   5  15  -6       64.78       92.08     54.56 o 
   7  15  -6        2.41       68.03     42.29 o 
   9  15  -6       11.76       13.22     28.89 o 
   4  16  -6       53.74      131.74     51.47 o 
   6  16  -6        1.60       54.46     51.67 o 
   8  16  -6        0.01        0.00     25.83 o 
  -5   1  -5        4.72       34.24     19.29 o 
  -3   1  -5      103.63       72.39     28.31 o 
  -1   1  -5      155.74      166.96     29.05 o 
   1   1  -5       18.16       14.24     11.92 o 
   3   1  -5     2157.78     2015.26    132.52 o 
   5   1  -5      555.41      621.41     41.20 o 
   7   1  -5      134.27      138.20     23.93 o 
   9   1  -5      114.74      125.06     20.02 o 
  11   1  -5      121.16      143.52     38.20 o 
  13   1  -5       15.47       33.46     19.07 o 
  15   1  -5       67.90      139.11     48.78 o 
  -6   2  -5       16.13        2.86     28.13 o 
  -4   2  -5       58.61       57.85     29.48 o 
  -2   2  -5      197.78      165.63     23.04 o 
   0   2  -5      113.43      105.27     14.56 o 
   2   2  -5       47.59       54.88     14.96 o 
   4   2  -5      918.20     1236.42     98.50 o 
   6   2  -5     1160.66     1392.36    116.37 o 
   8   2  -5     1184.86     1424.34    128.77 o 
  10   2  -5      235.45      244.62     35.22 o 
  12   2  -5      226.81      166.39     35.61 o 
  14   2  -5       46.10       18.60     20.09 o 
  16   2  -5       90.55       88.34     38.58 o 
  -5   3  -5      140.73      133.99     36.03 o 
  -3   3  -5       96.56       83.71     29.45 o 
  -1   3  -5      289.99      265.89     25.48 o 
   1   3  -5      275.61      263.27     23.67 o 
   3   3  -5       29.57       31.13      9.36 o 
   5   3  -5     3535.02     4390.07    388.48 o 
   7   3  -5     3700.19     4334.39    688.57 o 
   9   3  -5       10.15       11.51     10.36 o 
  11   3  -5      358.68      329.29     51.87 o 
  13   3  -5      307.79      304.19     54.59 o 
  15   3  -5       86.84       91.77     32.37 o 
  -6   4  -5       59.85       77.58     29.89 o 
  -4   4  -5       13.57        2.06     16.87 o 
  -2   4  -5      355.70      290.83     36.19 o 
   0   4  -5      296.36      227.58     24.60 o 
   2   4  -5      760.95      662.94     77.60 o 
   4   4  -5      591.85      719.94     52.20 o 
   6   4  -5     4608.47     5000.81    620.64 o 
   8   4  -5      910.14     1016.06    131.97 o 
  10   4  -5       92.38      109.48     24.30 o 
  12   4  -5       11.95       35.55     33.81 o 
  14   4  -5      153.42      119.73     37.53 o 
  -5   5  -5       77.37       70.34     28.36 o 
  -3   5  -5       66.53       56.95     17.26 o 
  -1   5  -5      412.04      393.56     38.36 o 
   1   5  -5      352.89      218.07     38.09 o 
   3   5  -5     1450.27     1411.07     90.20 o 
   5   5  -5      510.45      562.70    127.48 o 
   7   5  -5      686.18      683.19    130.57 o 
   9   5  -5      236.99      203.89     35.61 o 
  11   5  -5      179.00      208.38     35.55 o 
  13   5  -5      180.09      208.21     46.97 o 
  15   5  -5       27.57      124.89     60.85 o 
  -6   6  -5       27.51       75.59     34.45 o 
  -4   6  -5       24.70       19.83     33.27 o 
  -2   6  -5      878.25      587.69    134.68 o 
   0   6  -5      424.68      356.14     50.49 o 
   2   6  -5      259.95      203.03     48.49 o 
   4   6  -5       81.60       72.89     34.26 o 
   6   6  -5      856.03      835.67     74.81 o 
   8   6  -5      805.43      766.16    102.04 o 
  10   6  -5      183.88      199.60     32.94 o 
  12   6  -5      148.05      191.15     41.94 o 
  14   6  -5      180.45      179.55     50.27 o 
  -5   7  -5       93.50       75.03     33.89 o 
  -3   7  -5      130.82      136.31     25.69 o 
  -1   7  -5      174.77      122.00     18.84 o 
   1   7  -5      965.58     1296.15    304.53 o 
   3   7  -5      337.15      459.64     50.11 o 
   5   7  -5      774.17     1082.56    103.86 o 
   7   7  -5      564.57      539.46     51.62 o 
   9   7  -5       36.17        0.00     31.12 o 
  11   7  -5      323.87      309.38     51.84 o 
  13   7  -5      168.49      174.81     40.49 o 
  15   7  -5       42.81       67.50     28.44 o 
  -4   8  -5      123.28      108.88     44.82 o 
  -2   8  -5      143.15      138.08     31.49 o 
   0   8  -5      196.30      256.00     42.09 o 
   2   8  -5      814.94      850.46    117.30 o 
   4   8  -5      392.79      430.83     60.12 o 
   6   8  -5      220.24      239.93     36.03 o 
   8   8  -5      430.41      373.13     53.54 o 
  10   8  -5      513.76      536.95     70.71 o 
  12   8  -5        8.16       48.49     20.18 o 
  14   8  -5       48.96       65.68     33.37 o 
  -5   9  -5       84.04       64.80     32.74 o 
  -3   9  -5       91.93       79.36     42.49 o 
  -1   9  -5      209.66      233.63     35.19 o 
   1   9  -5       71.30       89.79     23.10 o 
   3   9  -5       12.37        8.51     11.03 o 
   5   9  -5      446.13      539.48     63.43 o 
   7   9  -5      188.76      210.55     82.69 o 
   9   9  -5      837.88      826.02     71.74 o 
  11   9  -5      150.68      166.50     37.21 o 
  13   9  -5       41.61       28.53     21.00 o 
  -4  10  -5       71.66       98.88     41.99 o 
  -2  10  -5      117.89      113.69     31.35 o 
   0  10  -5      531.12      620.81     85.34 o 
   2  10  -5      150.51      141.56     39.40 o 
   4  10  -5      612.19     1054.54    168.38 o 
   6  10  -5      392.84      424.17     63.94 o 
   8  10  -5      229.34      245.06     42.48 o 
  10  10  -5      165.27      175.71     33.22 o 
  12  10  -5       26.38        0.00     18.15 o 
  14  10  -5       41.46        0.00     20.51 o 
  -3  11  -5       56.02       34.87     30.22 o 
  -1  11  -5       20.53       80.00     31.12 o 
   1  11  -5      343.69      351.11     52.60 o 
   3  11  -5       71.42       64.12     21.84 o 
   5  11  -5      111.55       69.36     45.39 o 
   7  11  -5      299.42      249.69     46.15 o 
   9  11  -5      173.69      164.17     42.49 o 
  11  11  -5       53.85       92.77     39.10 o 
  13  11  -5       18.23        0.00     31.32 o 
  -2  12  -5       12.58        3.74     17.66 o 
   0  12  -5        5.03        0.00     16.84 o 
   2  12  -5        7.27       11.31     43.19 o 
   4  12  -5      120.01      125.71     28.35 o 
   6  12  -5      515.72      598.86    208.67 o 
   8  12  -5       50.99       68.15     27.19 o 
  10  12  -5       95.67      100.53     31.64 o 
  12  12  -5        9.93        0.00     21.94 o 
  -3  13  -5       10.94       27.42     23.04 o 
  -1  13  -5       32.47       17.05     20.75 o 
   1  13  -5        6.92       25.15     17.16 o 
   3  13  -5       10.03       33.89     22.84 o 
   5  13  -5        2.54       59.85     28.93 o 
   7  13  -5       35.43      145.83     38.10 o 
   9  13  -5       78.23      154.03     48.38 o 
  11  13  -5        9.01        2.11     16.23 o 
  -2  14  -5       14.61        0.00     17.66 o 
   0  14  -5       16.15       23.87     19.17 o 
   2  14  -5        0.27       33.37     26.23 o 
   4  14  -5       40.65       95.34     31.23 o 
   6  14  -5      190.99      232.44     53.71 o 
   8  14  -5       90.66      107.46     35.39 o 
  10  14  -5       32.15       25.69     24.77 o 
  -1  15  -5        3.21       14.35     16.78 o 
   1  15  -5       11.11        0.00     18.74 o 
   3  15  -5        1.28        0.00     22.54 o 
   5  15  -5       26.46       33.08     33.22 o 
   7  15  -5       35.77       82.20     34.21 o 
   9  15  -5       12.34       34.37     28.17 o 
   0  16  -5        8.06        0.80     13.66 o 
   4  16  -5      180.43      235.23     60.05 o 
   6  16  -5        4.35        0.00     29.68 o 
   8  16  -5        0.18        0.00     26.84 o 
   3  17  -5       15.79       50.50     27.03 o 
   5  17  -5       99.06      155.26     50.66 o 
   7  17  -5       12.11      111.75     41.13 o 
  -8   0  -4      186.10      248.37    106.93 o 
  -6   0  -4      361.59      341.14     91.97 o 
  -4   0  -4      864.21      782.72     97.90 o 
  -2   0  -4      638.70      556.91     75.91 o 
   0   0  -4     1849.21     2174.13    248.77 o 
   2   0  -4     2123.37     1912.17    301.64 o 
   4   0  -4     7497.55     8339.60    857.64 o 
   8   0  -4     1953.13     2176.12    258.95 o 
  10   0  -4       37.88       20.95     23.34 o 
  12   0  -4       63.06       57.85     38.70 o 
  14   0  -4      112.64      124.49     59.85 o 
  -7   1  -4       24.21        7.32     28.82 o 
  -5   1  -4       85.17       76.40     24.31 o 
  -3   1  -4      195.52      188.53     22.99 o 
  -1   1  -4      992.08      829.71    147.98 o 
   1   1  -4     2807.41     2578.85    162.54 o 
   3   1  -4      308.87      361.08     34.28 o 
   5   1  -4     3427.48     3756.14    378.45 o 
   7   1  -4     1164.64      945.56    120.60 o 
   9   1  -4      920.13      932.62     88.65 o 
  11   1  -4       16.20       41.47     16.53 o 
  13   1  -4       34.92      103.65     29.45 o 
  15   1  -4      139.76      168.79     50.78 o 
  -8   2  -4       26.62        0.00     19.60 o 
  -6   2  -4       88.83       50.52     33.37 o 
  -4   2  -4      140.46      167.66     32.01 o 
  -2   2  -4      382.82      347.43     32.80 o 
   0   2  -4     2852.38     2659.08    137.74 o 
   2   2  -4      184.84      183.63     10.89 o 
   4   2  -4     1303.16     1354.87     76.09 o 
   6   2  -4       57.28       58.57     15.96 o 
   8   2  -4       26.69       28.10     14.16 o 
  10   2  -4      291.24      226.86     42.69 o 
  12   2  -4      533.35      514.15     75.47 o 
  14   2  -4       53.43       55.79     29.89 o 
  -7   3  -4       95.61       89.70     41.94 o 
  -5   3  -4      209.43      235.61     41.02 o 
  -3   3  -4      455.69      548.27     65.81 o 
  -1   3  -4     1240.36     1185.87     84.37 o 
   1   3  -4     1081.30      925.71     78.56 o 
   3   3  -4      658.08      810.15     60.23 o 
   5   3  -4     1413.74     1642.70    119.13 o 
   7   3  -4     3076.52     2813.04    211.63 o 
   9   3  -4      422.59      504.76     58.24 o 
  11   3  -4       75.22       10.72     24.04 o 
  13   3  -4      113.25       89.77     33.66 o 
  15   3  -4      154.46      218.47     61.01 o 
  -6   4  -4       22.70       22.49     16.92 o 
  -4   4  -4        7.92       59.96     15.07 o 
  -2   4  -4      206.84      192.43     23.53 o 
   0   4  -4      716.09      707.02     64.18 o 
   2   4  -4     1770.21     1922.81    131.72 o 
   4   4  -4     3878.00     3762.91    415.65 o 
   6   4  -4     3736.74     4138.63    361.39 o 
   8   4  -4      278.90      252.83     34.90 o 
  10   4  -4       67.21       82.98     23.34 o 
  12   4  -4      352.08      391.34     61.70 o 
  14   4  -4      142.40       97.74     35.54 o 
  -7   5  -4       11.62       21.95     28.13 o 
  -5   5  -4       22.83       59.12     26.07 o 
  -3   5  -4      370.62      351.59     57.57 o 
  -1   5  -4      355.24      392.26    117.70 o 
   1   5  -4      180.99      182.90     15.23 o 
   3   5  -4       85.53      105.31     41.40 o 
   5   5  -4     1762.88     2196.45    137.84 o 
   7   5  -4      616.83      621.12     64.14 o 
   9   5  -4      422.29      451.28     59.28 o 
  11   5  -4       70.12       34.61     18.55 o 
  13   5  -4      236.63      209.83     46.76 o 
  15   5  -4       10.02       38.10     37.71 o 
  -6   6  -4        2.30        5.62     23.84 o 
  -4   6  -4       12.47       43.11     21.34 o 
  -2   6  -4      324.60      279.47     37.55 o 
   0   6  -4       94.53       99.78     15.29 o 
   2   6  -4      138.80      117.30     20.37 o 
   4   6  -4      660.40      774.16     65.24 o 
   6   6  -4      589.99      632.31     66.56 o 
   8   6  -4       87.91       88.71     19.50 o 
  10   6  -4      207.79      156.18     34.63 o 
  12   6  -4       81.72      108.65     30.34 o 
  14   6  -4       40.94       88.54     30.28 o 
  -7   7  -4        1.57       27.50     23.22 o 
  -5   7  -4       11.44        0.00     15.72 o 
  -3   7  -4      671.16      698.96     69.49 o 
  -1   7  -4       13.69       36.41     12.11 o 
   1   7  -4       10.55       24.02     12.97 o 
   3   7  -4      121.69      160.87     25.69 o 
   5   7  -4      521.53      500.43     53.16 o 
   7   7  -4      313.08      463.25     93.17 o 
   9   7  -4      293.42      282.36     41.74 o 
  11   7  -4      216.37      243.72     43.41 o 
  13   7  -4      131.91      107.24     32.39 o 
  -6   8  -4       45.56       38.14     19.73 o 
  -4   8  -4       43.05       41.13     19.95 o 
  -2   8  -4      818.65      889.62     95.62 o 
   0   8  -4      293.65      309.06     60.75 o 
   2   8  -4      343.02      436.10     57.57 o 
   4   8  -4       17.03       46.35     14.41 o 
   6   8  -4       62.87       70.08     15.60 o 
   8   8  -4      995.40     1024.65     99.23 o 
  10   8  -4       83.59      111.73     33.42 o 
  12   8  -4       63.04       66.86     26.93 o 
  14   8  -4        4.24       30.99     22.77 o 
  -5   9  -4       80.42       56.00     37.04 o 
  -3   9  -4      279.77      231.95     29.29 o 
  -1   9  -4      376.42      362.59     51.50 o 
   1   9  -4      161.90      203.08     31.13 o 
   3   9  -4      746.97      924.61    108.53 o 
   5   9  -4       96.93       72.07     18.03 o 
   7   9  -4      242.96      220.68     23.01 o 
   9   9  -4       46.74       54.84     21.32 o 
  11   9  -4       84.76       74.54     23.18 o 
  13   9  -4       20.05       62.64     52.67 o 
  -6  10  -4      117.29      145.96     43.55 o 
  -4  10  -4      289.37      281.79     57.85 o 
  -2  10  -4      100.84       71.33     22.67 o 
   0  10  -4      803.08      994.03    409.37 o 
   2  10  -4     1126.35      929.84    108.64 o 
   4  10  -4      131.28      162.08     26.42 o 
   6  10  -4       58.96       47.47     20.35 o 
   8  10  -4      383.60      309.44     34.95 o 
  10  10  -4      112.08       64.14     24.92 o 
  12  10  -4       41.38       36.88     18.93 o 
  -5  11  -4       46.87       47.68     37.31 o 
  -3  11  -4      146.02       96.73     30.17 o 
  -1  11  -4      149.05      153.82     33.63 o 
   1  11  -4      260.09      403.47     53.66 o 
   3  11  -4      437.31      468.95     79.80 o 
   5  11  -4      168.49      170.09     34.27 o 
   7  11  -4       37.18       91.67     23.61 o 
   9  11  -4      128.57      148.39     26.89 o 
  11  11  -4       12.00       12.37     25.24 o 
  13  11  -4       18.37       18.92     21.14 o 
  -4  12  -4       37.90       54.23     30.10 o 
  -2  12  -4       78.62       41.34     28.13 o 
   0  12  -4       59.19       27.22     24.39 o 
   2  12  -4      191.02      313.89     52.57 o 
   4  12  -4      363.27      638.93     84.36 o 
   6  12  -4       94.05      174.59     34.94 o 
   8  12  -4      173.69      160.78     37.69 o 
  10  12  -4       63.07       93.73     28.85 o 
  12  12  -4       57.37       54.86     42.89 o 
  -3  13  -4        5.82        0.00     13.00 o 
  -1  13  -4       67.48       66.81     27.83 o 
   1  13  -4      155.26      133.54     49.97 o 
   3  13  -4       14.43       23.50     15.68 o 
   5  13  -4      593.14      809.27    122.79 o 
   7  13  -4      551.64      691.10     98.67 o 
   9  13  -4       27.12       28.72     19.75 o 
  11  13  -4        6.55        3.93     23.32 o 
  -2  14  -4       73.28       84.77     24.42 o 
   0  14  -4      135.96      114.97     36.27 o 
   2  14  -4      132.37      143.52     37.19 o 
   4  14  -4       62.12      124.74     43.61 o 
   6  14  -4       28.62       76.11     23.17 o 
   8  14  -4       28.42       14.94     21.71 o 
  10  14  -4       17.76       13.62     18.30 o 
  -1  15  -4       17.72       31.00     26.63 o 
   1  15  -4       14.45       10.92     16.86 o 
   3  15  -4        6.26        0.00     25.24 o 
   5  15  -4       27.16        0.97     42.79 o 
   7  15  -4       57.98      109.55     33.93 o 
   9  15  -4       22.23       53.44     31.47 o 
   0  16  -4       22.06       40.61     24.48 o 
   2  16  -4       23.91       70.35     31.51 o 
   4  16  -4      157.39      366.55    113.12 o 
   6  16  -4       41.10       74.38     27.07 o 
   8  16  -4       80.05      107.38     34.95 o 
   1  17  -4        6.15        0.00     16.84 o 
   3  17  -4       51.92      135.74     43.58 o 
   5  17  -4       64.82       61.37     41.50 o 
   7  17  -4       25.77       49.47     52.97 o 
   4  18  -4       21.55        9.95     32.79 o 
  -9   1  -3       63.43      123.88     42.86 o 
  -7   1  -3      159.23      176.67     51.02 o 
  -5   1  -3      978.85     1292.48    126.62 o 
  -3   1  -3     1183.52     1252.69     81.15 o 
  -1   1  -3      303.37      303.88     22.10 o 
   1   1  -3      693.37      602.48     69.36 o 
   3   1  -3     3910.09     3700.91    176.45 o 
   5   1  -3     2759.54     2999.45    309.22 o 
   7   1  -3      355.78      445.61     40.68 o 
   9   1  -3      276.14      233.66     40.70 o 
  11   1  -3       53.94       48.80     36.61 o 
  13   1  -3       17.32       70.12     27.22 o 
  -8   2  -3       80.63       63.62     39.38 o 
  -6   2  -3       65.58       89.28     36.61 o 
  -4   2  -3      448.19      475.85     62.81 o 
  -2   2  -3       29.18       54.96      9.25 o 
   0   2  -3      817.99      787.17     54.49 o 
   2   2  -3      406.62      411.78     27.04 o 
   4   2  -3     2190.01     1926.94    138.45 o 
   6   2  -3       67.85       75.93     14.64 o 
   8   2  -3      416.52      444.98     45.50 o 
  10   2  -3       14.88        9.71     19.95 o 
  12   2  -3       84.75      104.02     34.83 o 
  14   2  -3       45.65      156.21     57.46 o 
  -9   3  -3        8.36        0.00     34.31 o 
  -7   3  -3       26.60       19.55     20.03 o 
  -5   3  -3      213.98      238.33     36.87 o 
  -3   3  -3      512.11      539.34     52.20 o 
  -1   3  -3     3887.45     4042.55    243.45 o 
   1   3  -3      825.71      805.09    125.78 o 
   3   3  -3     4843.23     5292.87    234.91 o 
   5   3  -3     3449.17     3353.52    229.47 o 
   7   3  -3     1555.73     1563.31    136.24 o 
   9   3  -3      594.28      550.29     61.87 o 
  11   3  -3      294.12      317.19     50.63 o 
  13   3  -3      141.27      160.93     43.65 o 
  -8   4  -3       84.93       75.76     40.34 o 
  -6   4  -3      134.98      147.38     34.00 o 
  -4   4  -3      312.00      328.21     40.88 o 
  -2   4  -3       96.36       68.86     17.50 o 
   0   4  -3      539.69      554.07     38.90 o 
   2   4  -3      377.18      478.85     58.84 o 
   4   4  -3     7397.10     7251.74    717.59 o 
   6   4  -3     2731.67     3300.89    375.45 o 
   8   4  -3      709.02      623.40     63.19 o 
  10   4  -3      150.83      209.13     33.46 o 
  12   4  -3       62.11       52.40     26.93 o 
  14   4  -3       34.22       48.71     28.97 o 
  -9   5  -3      183.06      146.03     56.95 o 
  -7   5  -3      136.23      152.66     48.45 o 
  -5   5  -3      489.33      464.88     73.58 o 
  -3   5  -3       68.72       50.94     21.10 o 
  -1   5  -3      594.60      602.16     42.48 o 
   1   5  -3      666.76      734.93    132.47 o 
   3   5  -3     1085.96     1012.62     43.27 o 
   5   5  -3     4753.11     5956.94    411.13 o 
   7   5  -3      383.64      432.97     41.84 o 
   9   5  -3      116.28      101.44     23.20 o 
  11   5  -3       94.52      112.64     30.27 o 
  13   5  -3      300.66      276.72     70.03 o 
  -8   6  -3       31.30        0.00     17.32 o 
  -6   6  -3       40.36       58.75     26.97 o 
  -4   6  -3     1075.71      866.27    175.00 o 
  -2   6  -3     4972.30     4962.57    335.92 o 
   0   6  -3      461.78      401.27     26.36 o 
   2   6  -3     1282.51     2123.25    208.28 o 
   4   6  -3      484.01      479.89     43.48 o 
   6   6  -3      761.01     1163.87    152.82 o 
   8   6  -3      836.11      828.63     79.91 o 
  10   6  -3      370.60      342.16     47.54 o 
  12   6  -3      175.85      128.46     35.99 o 
  14   6  -3      161.76      154.39     51.18 o 
  -7   7  -3       50.10       90.81     32.62 o 
  -5   7  -3      451.50      534.51     62.82 o 
  -3   7  -3      626.53      569.57     98.55 o 
  -1   7  -3      156.28      125.49     21.40 o 
   1   7  -3     1612.15     2251.69    272.61 o 
   3   7  -3     2748.10     3302.21    321.69 o 
   5   7  -3     2837.12     2946.27    174.16 o 
   7   7  -3     1103.42      960.22     86.75 o 
   9   7  -3      630.42      658.60     74.62 o 
  11   7  -3      330.75      325.47     52.40 o 
  13   7  -3       11.50       63.77     33.42 o 
  -8   8  -3       22.57       14.96     30.72 o 
  -6   8  -3       51.88       75.72     19.78 o 
  -4   8  -3      337.15      263.81    106.93 o 
  -2   8  -3      453.36      412.10     84.00 o 
   0   8  -3      126.54      106.31     21.67 o 
   2   8  -3      152.38      221.57     45.68 o 
   4   8  -3     1876.62     2138.49    143.55 o 
   6   8  -3     2428.15     2685.64    207.42 o 
   8   8  -3      158.83      183.23     29.01 o 
  10   8  -3       77.49       96.50     23.24 o 
  12   8  -3       48.35       52.67     24.20 o 
  -7   9  -3       45.75       82.76     26.82 o 
  -5   9  -3       70.22       52.36     25.46 o 
  -3   9  -3      448.85      437.48     53.99 o 
  -1   9  -3      180.47      269.06    104.64 o 
   1   9  -3      582.56      932.58    121.49 o 
   3   9  -3      229.59      262.24     28.16 o 
   5   9  -3       15.67       14.61      7.89 o 
   7   9  -3      433.55      610.53     66.28 o 
   9   9  -3       25.14        6.58     16.56 o 
  11   9  -3       61.68       73.54     36.71 o 
  13   9  -3       11.10        0.48     27.73 o 
  -6  10  -3       54.97       48.59     20.75 o 
  -4  10  -3       40.74        7.73     22.42 o 
  -2  10  -3      276.06      278.66     69.23 o 
   0  10  -3      113.66       93.58     25.24 o 
   2  10  -3      211.48      282.84     32.28 o 
   4  10  -3      152.00      150.32     20.54 o 
   6  10  -3      656.35      786.57     55.80 o 
   8  10  -3      131.88      154.00     32.22 o 
  10  10  -3       19.28       61.33     19.32 o 
  12  10  -3       10.48       66.74     38.60 o 
  -7  11  -3        0.53        0.00     19.13 o 
  -5  11  -3       16.57       41.17     20.15 o 
  -3  11  -3      499.90      372.45     57.05 o 
  -1  11  -3      252.11      223.39     50.05 o 
   1  11  -3       74.38      120.89     21.32 o 
   3  11  -3        5.45       35.29     14.87 o 
   5  11  -3       27.90       41.42     13.55 o 
   7  11  -3      278.46      377.86     35.57 o 
   9  11  -3       15.07       11.77     25.34 o 
  11  11  -3       29.48       58.40     22.07 o 
  -6  12  -3       22.45       62.43     58.75 o 
  -4  12  -3      105.71       85.57     29.17 o 
  -2  12  -3      311.54      334.39     53.67 o 
   0  12  -3      147.39      177.75     31.51 o 
   2  12  -3      119.06      133.56     23.27 o 
   4  12  -3       79.64      134.18     25.21 o 
   6  12  -3      870.39      994.49     96.75 o 
   8  12  -3       30.38       60.06     17.49 o 
  10  12  -3       14.67       31.50     25.76 o 
  12  12  -3       21.45       66.27     25.19 o 
  -5  13  -3        9.49       31.14     20.51 o 
  -3  13  -3       13.84        2.65     12.98 o 
  -1  13  -3      109.90       91.32     34.36 o 
   1  13  -3      270.30      331.06     45.78 o 
   3  13  -3       32.34      121.47     29.85 o 
   5  13  -3       69.60      118.16     25.17 o 
   7  13  -3      177.56      146.80     29.41 o 
   9  13  -3        1.20       43.69     22.99 o 
  11  13  -3       33.85        0.00     45.68 o 
  -4  14  -3       11.60        0.00     28.73 o 
  -2  14  -3       96.56       98.65     44.59 o 
   0  14  -3       33.28       10.29     19.21 o 
   2  14  -3      256.58      314.50     42.79 o 
   4  14  -3      270.51      298.80     61.92 o 
   6  14  -3      199.78      266.43     40.93 o 
   8  14  -3       62.71        0.00     14.13 o 
  10  14  -3       25.62       31.45     22.50 o 
  -3  15  -3        8.08       10.72     21.55 o 
  -1  15  -3       54.47       73.61     30.73 o 
   1  15  -3      161.47      216.13     38.49 o 
   3  15  -3      269.58      281.06     45.09 o 
   5  15  -3      137.85      154.95     34.28 o 
   7  15  -3       28.82       36.35     21.20 o 
   9  15  -3        0.70       14.82     16.53 o 
  -2  16  -3       17.84       17.12     24.34 o 
   0  16  -3       42.16       49.95     35.43 o 
   2  16  -3       65.44      115.09     31.32 o 
   4  16  -3       13.65       12.78     31.88 o 
   6  16  -3       69.42      126.50     35.22 o 
   8  16  -3       74.58       22.59     17.76 o 
  -1  17  -3        7.23       13.76     23.32 o 
   1  17  -3       74.46       80.73     22.12 o 
   3  17  -3       85.25       75.66     44.07 o 
   5  17  -3       93.98      154.51     41.04 o 
   7  17  -3       51.58       34.23     26.97 o 
   2  18  -3       54.93       61.64     45.49 o 
   4  18  -3       26.29       31.66     30.44 o 
 -10   0  -2       25.89       31.12     36.11 o 
  -8   0  -2       91.63       73.61     48.48 o 
  -6   0  -2      344.10      320.79     73.22 o 
  -4   0  -2     2393.36     2712.94    250.42 o 
  -2   0  -2      116.77      115.03     22.34 o 
   0   0  -2    10202.33     9567.11    808.56 o 
   2   0  -2      168.50      141.50     22.04 o 
   4   0  -2     6303.85     6632.30    580.54 o 
   6   0  -2      305.12      325.58     39.30 o 
   8   0  -2     2615.83     2848.23    391.02 o 
  10   0  -2      257.11      311.02     72.82 o 
  12   0  -2      345.67      399.99    106.93 o 
  14   0  -2      100.96       35.71     53.86 o 
  -9   1  -2      176.30      155.77     55.21 o 
  -7   1  -2      310.86      307.32     57.32 o 
  -5   1  -2      255.40      247.63     52.97 o 
  -3   1  -2     1201.91     1218.51     68.27 o 
  -1   1  -2     3913.02     3530.26    229.05 o 
   1   1  -2      726.59      877.79     60.65 o 
   3   1  -2    24537.61    23381.27   1288.68 o 
   5   1  -2      736.48      666.71     77.80 o 
   7   1  -2     2321.65     2123.19    170.60 o 
   9   1  -2      183.97      152.28     29.48 o 
  11   1  -2      286.26      286.21     60.15 o 
  13   1  -2      134.10      186.19     50.79 o 
 -10   2  -2       21.91       45.09     30.81 o 
  -8   2  -2      201.68      191.12     73.02 o 
  -6   2  -2     1369.73     1697.39    180.14 o 
  -4   2  -2      767.13      661.09     56.63 o 
  -2   2  -2     2461.90     2388.61    175.66 o 
   0   2  -2    32002.03    28485.01   1600.74 o 
   2   2  -2     7835.06     7071.64    364.38 o 
   6   2  -2      673.33      712.81     85.39 o 
   8   2  -2       11.57       17.09     12.89 o 
  10   2  -2      535.05      571.80     87.48 o 
  12   2  -2      373.30      358.34     76.17 o 
  14   2  -2        0.68        6.38     25.88 o 
  -9   3  -2       66.54      100.39     37.24 o 
  -7   3  -2        3.85       46.31     20.59 o 
  -5   3  -2      978.60     1179.55    109.55 o 
  -3   3  -2     7212.92     7351.55    500.68 o 
  -1   3  -2     4486.72     3306.98    695.85 o 
   1   3  -2     1213.68     1259.63    111.92 o 
   3   3  -2     7073.86     7393.22    395.13 o 
   5   3  -2      794.24      782.23     53.44 o 
   7   3  -2       12.19       35.55     12.07 o 
   9   3  -2      335.50      410.94     57.16 o 
  11   3  -2      192.31      192.42     44.01 o 
  13   3  -2       12.46       28.54     29.84 o 
 -10   4  -2       95.03      169.42     57.91 o 
  -8   4  -2      210.95      226.77     60.80 o 
  -6   4  -2       18.49       65.56     19.97 o 
  -4   4  -2      229.45      243.83     34.83 o 
  -2   4  -2     7047.38     7732.71    649.17 o 
   0   4  -2      488.30      485.87     38.21 o 
   2   4  -2     1548.38     1969.65    116.32 o 
   4   4  -2       92.42      101.38     19.55 o 
   6   4  -2     1102.95     1232.60     97.47 o 
   8   4  -2      664.36      697.91     70.79 o 
  10   4  -2      121.22      128.50     32.52 o 
  12   4  -2       17.94       44.14     55.36 o 
  -9   5  -2        4.01       64.68     37.38 o 
  -7   5  -2       54.43      112.96     35.39 o 
  -5   5  -2        0.39       22.11     21.35 o 
  -3   5  -2      312.25      242.72     42.90 o 
  -1   5  -2     1531.98     1533.58    147.64 o 
   1   5  -2     2523.73     3725.55    485.58 o 
   3   5  -2     2148.94     2326.69    125.09 o 
   5   5  -2      744.11      751.31     42.81 o 
   7   5  -2      187.38      150.53     21.02 o 
   9   5  -2       69.31       70.04     20.41 o 
  11   5  -2       99.01       84.94     40.30 o 
  13   5  -2       51.66       91.02     39.75 o 
  -8   6  -2       14.47        1.32     19.12 o 
  -6   6  -2       19.56       36.86     26.83 o 
  -4   6  -2      730.14      775.27     67.88 o 
  -2   6  -2     1488.94     1617.39    242.29 o 
   0   6  -2     4446.28     4910.34    327.84 o 
   2   6  -2     1727.72     2509.74    141.41 o 
   4   6  -2      653.97      642.97     41.28 o 
   6   6  -2      733.03      777.75     63.74 o 
   8   6  -2       33.19       43.94     13.89 o 
  10   6  -2      317.06      295.14     45.03 o 
  12   6  -2       15.63       20.85     22.57 o 
  -9   7  -2       16.22       12.03     28.84 o 
  -7   7  -2       62.06       53.51     25.43 o 
  -5   7  -2        4.87       32.73     22.48 o 
  -3   7  -2      353.13      321.00     29.89 o 
  -1   7  -2      916.51     1034.99     81.25 o 
   1   7  -2      850.76      881.94     63.91 o 
   3   7  -2     1023.06     1019.54     93.29 o 
   5   7  -2      385.03      277.10     21.77 o 
   7   7  -2      311.22      300.64     27.65 o 
   9   7  -2       73.39       53.74     20.75 o 
  11   7  -2       27.39       18.38     20.46 o 
  13   7  -2        4.57       31.36     28.05 o 
  -8   8  -2        3.41       42.74     25.07 o 
  -6   8  -2      152.17      178.13     28.25 o 
  -4   8  -2      127.97      116.29     20.77 o 
  -2   8  -2      193.92      128.27     26.19 o 
   0   8  -2      197.72      268.60     27.54 o 
   2   8  -2      376.62      369.93     86.39 o 
   4   8  -2     1390.50     1382.09     94.75 o 
   6   8  -2      526.15      467.43     48.39 o 
   8   8  -2      521.92      459.25     42.26 o 
  10   8  -2        6.48       35.35     17.18 o 
  12   8  -2        8.31       13.46     26.43 o 
  -9   9  -2       56.16      140.29     38.75 o 
  -7   9  -2       58.06       54.94     25.23 o 
  -5   9  -2      137.81       97.13     21.12 o 
  -3   9  -2       42.48       47.25      9.39 o 
  -1   9  -2      504.29      456.55     41.80 o 
   1   9  -2      249.50      345.66     37.26 o 
   3   9  -2       31.60       29.64      8.01 o 
   5   9  -2       11.44        0.25      5.96 o 
   7   9  -2      544.55      631.43     55.06 o 
   9   9  -2       22.66        3.70     29.33 o 
  11   9  -2       68.74       65.24     30.22 o 
  -8  10  -2       24.31       24.55     22.34 o 
  -6  10  -2       53.71       51.20     19.22 o 
  -4  10  -2       99.96      165.55     57.85 o 
  -2  10  -2        9.55       31.38     16.46 o 
   0  10  -2      320.06      342.34     35.61 o 
   2  10  -2      201.01      305.53     49.26 o 
   4  10  -2      240.86      187.91     21.40 o 
   6  10  -2      189.66      163.14     18.60 o 
   8  10  -2      151.96      145.01     21.77 o 
  10  10  -2       21.60       49.45     28.53 o 
  12  10  -2       49.15        7.45     21.99 o 
  -7  11  -2        3.73       39.36     23.55 o 
  -5  11  -2       60.96       86.36     19.74 o 
  -3  11  -2      418.66      370.21     58.18 o 
  -1  11  -2      125.66      146.92     23.48 o 
   1  11  -2      218.17      174.45     24.57 o 
   3  11  -2       90.38       70.36     19.45 o 
   5  11  -2     1089.80      922.32    118.60 o 
   7  11  -2      532.74      473.24     61.84 o 
   9  11  -2      205.16      254.20     34.52 o 
  11  11  -2       36.26       45.57     35.51 o 
  -6  12  -2       67.59       65.18     21.55 o 
  -4  12  -2      186.00      146.02     37.10 o 
  -2  12  -2      334.04      309.13     42.30 o 
   0  12  -2      649.08      837.59     78.76 o 
   2  12  -2      432.47      336.41     82.32 o 
   4  12  -2       57.52       87.41     17.31 o 
   6  12  -2      128.29      100.27     14.88 o 
   8  12  -2       81.12      101.98     20.94 o 
  10  12  -2       24.62       30.19     21.23 o 
  -7  13  -2       43.97       39.42     37.71 o 
  -5  13  -2       29.42       23.05     20.17 o 
  -3  13  -2      190.58      185.99     29.60 o 
  -1  13  -2      261.06      320.46     50.96 o 
   1  13  -2      218.64      328.82     53.38 o 
   3  13  -2       69.68      103.26     21.00 o 
   5  13  -2     1114.46     1095.99    115.92 o 
   7  13  -2       13.94       20.73     12.81 o 
   9  13  -2        1.51        0.00     18.72 o 
  -6  14  -2        7.21       15.59     20.17 o 
  -4  14  -2        6.96       34.17     20.42 o 
  -2  14  -2       53.56       49.29     22.55 o 
   0  14  -2       25.48       47.49     22.76 o 
   2  14  -2      150.77      217.07     32.31 o 
   4  14  -2       79.41      123.61     22.78 o 
   6  14  -2       33.95       68.39     19.76 o 
   8  14  -2        5.43        5.92     14.12 o 
  10  14  -2       41.33       96.33     34.79 o 
  -5  15  -2       37.51       72.90     29.19 o 
  -3  15  -2       76.63       77.12     23.24 o 
  -1  15  -2       26.92       44.20     21.87 o 
   1  15  -2      202.06      184.73     31.23 o 
   3  15  -2      189.60      249.23     90.57 o 
   5  15  -2      115.66      133.91     25.47 o 
   7  15  -2      306.05      325.60     52.97 o 
   9  15  -2       22.20       11.25     19.66 o 
  -4  16  -2       24.00       44.28     28.20 o 
  -2  16  -2       11.03        0.84     13.54 o 
   0  16  -2       42.11       33.90     25.11 o 
   2  16  -2      216.08      209.61     38.05 o 
   4  16  -2      124.01      175.22     40.50 o 
   6  16  -2       56.00       68.90     28.21 o 
   8  16  -2       59.96       98.88     28.79 o 
  -3  17  -2        1.43       10.39     21.22 o 
  -1  17  -2       31.76        0.00     17.88 o 
   1  17  -2      105.67       53.89     25.24 o 
   3  17  -2       22.53       53.06     25.30 o 
   5  17  -2       18.36       46.41     28.65 o 
   7  17  -2       16.56        0.00     19.96 o 
   0  18  -2       16.61        5.53     17.27 o 
   2  18  -2       15.46        0.00     19.05 o 
   4  18  -2       13.86       25.56     21.27 o 
 -11   1  -1       18.58       48.91     31.68 o 
  -9   1  -1       64.38      130.87     40.13 o 
  -7   1  -1      141.67      144.25     35.25 o 
  -5   1  -1       25.46        2.24     12.98 o 
  -3   1  -1      191.46      225.59     16.07 o 
  -1   1  -1    10659.98     7801.72    308.15 o 
   3   1  -1     3443.16     3424.72    139.15 o 
   5   1  -1      116.74      102.92     13.89 o 
   7   1  -1      305.72      271.03     38.81 o 
   9   1  -1       38.91       26.33     23.94 o 
  11   1  -1      107.34      126.72     38.37 o 
  13   1  -1       38.02       14.21     36.21 o 
 -10   2  -1       55.73       32.87     39.60 o 
  -8   2  -1      455.89      548.57     85.26 o 
  -6   2  -1      235.31      264.50     47.48 o 
  -4   2  -1     2195.25     2424.15    209.51 o 
  -2   2  -1     3859.50     4077.36    220.06 o 
   0   2  -1    10084.88    10278.80    394.31 o 
   2   2  -1      232.99      185.19     15.87 o 
   4   2  -1      791.13      832.48     51.98 o 
   6   2  -1     1047.86      982.34     84.99 o 
   8   2  -1      330.48      390.52     50.85 o 
  10   2  -1       60.06       82.44     28.90 o 
  12   2  -1        1.69       61.50     30.86 o 
 -11   3  -1        5.39       12.42     33.52 o 
  -9   3  -1       21.94        0.00     26.49 o 
  -7   3  -1      902.16      991.44    125.49 o 
  -5   3  -1      553.06      452.57     40.46 o 
  -3   3  -1     1371.99     1253.96    132.67 o 
  -1   3  -1    10303.44    12375.60    854.45 o 
   1   3  -1     8757.29     8520.32    248.47 o 
   3   3  -1      151.69      170.19      9.06 o 
   5   3  -1      527.40      531.15     27.02 o 
   7   3  -1       38.47       43.38     14.23 o 
   9   3  -1      190.16      218.61     42.28 o 
  11   3  -1       12.36       38.59     27.83 o 
  13   3  -1        0.81       12.44     23.05 o 
 -10   4  -1       72.16       92.67     46.57 o 
  -8   4  -1      164.55      219.20     93.27 o 
  -6   4  -1      154.65      250.77     57.26 o 
  -4   4  -1     2730.11     3074.82    222.43 o 
  -2   4  -1    18257.89    20066.29   1034.78 o 
   0   4  -1     3711.66     4731.88    195.29 o 
   2   4  -1     2482.87     2842.31    342.82 o 
   4   4  -1     2725.09     2100.55    123.10 o 
   6   4  -1      801.66      669.77     44.52 o 
   8   4  -1      219.90      220.25     37.49 o 
  10   4  -1      296.21      389.61     63.48 o 
  12   4  -1       18.21       80.96     30.91 o 
 -11   5  -1       36.40       62.42     33.07 o 
  -9   5  -1      387.53      343.82     62.98 o 
  -7   5  -1      280.02      331.60     58.75 o 
  -5   5  -1      325.16      264.77     38.14 o 
  -3   5  -1      678.58      870.64     50.18 o 
  -1   5  -1      352.31      280.28     17.44 o 
   1   5  -1     6025.67     6487.12    431.02 o 
   3   5  -1     1582.23     1792.89    158.00 o 
   5   5  -1     1948.82     2107.69    155.71 o 
   7   5  -1      779.57      723.63     46.88 o 
   9   5  -1      258.24      271.62     39.38 o 
  11   5  -1      183.73      260.93     69.43 o 
  13   5  -1       44.34       62.63     37.01 o 
 -10   6  -1       59.67       41.79     72.82 o 
  -8   6  -1        4.06       42.83     18.16 o 
  -6   6  -1      391.28      456.99     50.37 o 
  -4   6  -1     2019.79     2029.97    122.87 o 
  -2   6  -1     2232.68     2297.39    229.67 o 
   0   6  -1     1699.87     2007.50    127.33 o 
   2   6  -1      834.86     1003.39     57.70 o 
   4   6  -1      456.73      555.35     41.51 o 
   6   6  -1     1119.30     1051.95     66.39 o 
   8   6  -1       53.51       35.67     15.04 o 
  10   6  -1       56.05       88.49     28.63 o 
  12   6  -1       46.59      108.06     73.22 o 
  -9   7  -1      240.01      303.03     69.01 o 
  -7   7  -1      471.14      420.23     66.89 o 
  -5   7  -1      764.09      633.65     68.43 o 
  -3   7  -1     1094.13     1089.75     62.30 o 
  -1   7  -1     2367.22     2241.18    135.54 o 
   1   7  -1      343.77      419.71     75.60 o 
   3   7  -1      112.56      119.01     13.57 o 
   5   7  -1      126.08      123.19     18.97 o 
   7   7  -1      755.92      646.49    108.45 o 
   9   7  -1      548.63      599.82     79.32 o 
  11   7  -1       13.11       33.67     23.77 o 
 -10   8  -1       21.27       11.19     25.93 o 
  -8   8  -1       51.03       73.85     32.16 o 
  -6   8  -1      548.70      568.92     60.03 o 
  -4   8  -1      268.04      282.67     52.57 o 
  -2   8  -1     1708.93     1225.34    110.62 o 
   0   8  -1      220.84      197.95     22.86 o 
   2   8  -1     1091.75      934.05     87.51 o 
   4   8  -1      737.23      840.79     72.57 o 
   6   8  -1       60.90       48.17     11.61 o 
   8   8  -1      265.89      229.18     42.89 o 
  10   8  -1       80.28       85.14     37.51 o 
  12   8  -1       31.36       16.85     29.13 o 
  -9   9  -1       30.29       89.95     32.18 o 
  -7   9  -1       10.49       10.50     13.43 o 
  -5   9  -1       91.58       76.75     15.69 o 
  -3   9  -1       48.04       40.17     14.36 o 
  -1   9  -1      714.12      862.92     89.55 o 
   1   9  -1     2348.96     3127.44    346.34 o 
   3   9  -1     2361.65     2801.60    247.35 o 
   5   9  -1      463.75      493.23     52.05 o 
   7   9  -1      417.99      381.58     37.32 o 
   9   9  -1      127.58      140.21     26.83 o 
  11   9  -1       29.62       61.39     27.57 o 
  -8  10  -1        8.28       16.16     28.53 o 
  -6  10  -1      276.77      266.90     37.06 o 
  -4  10  -1       17.07       40.14     12.93 o 
  -2  10  -1       84.98       95.48     15.09 o 
   0  10  -1       58.52      108.59     14.81 o 
   2  10  -1      834.79     1062.65     93.26 o 
   4  10  -1      634.67      871.34     67.22 o 
   6  10  -1     1195.73     1230.27    117.44 o 
   8  10  -1      547.48      431.48     45.76 o 
  10  10  -1       16.34       20.13     60.35 o 
  -9  11  -1       10.42       48.73     25.65 o 
  -7  11  -1       44.86      105.23     25.98 o 
  -5  11  -1      333.36      301.88     34.73 o 
  -3  11  -1      104.50       76.93     15.73 o 
  -1  11  -1      408.92      364.56     35.59 o 
   1  11  -1       44.75       53.99     27.90 o 
   3  11  -1       71.44      120.34     16.81 o 
   5  11  -1      670.18      637.56     59.55 o 
   7  11  -1      440.10      412.86     45.09 o 
   9  11  -1      136.80       86.58     34.51 o 
  11  11  -1        2.10       34.19     20.52 o 
  -8  12  -1       16.69       24.93     38.80 o 
  -6  12  -1      220.72      232.19     30.21 o 
  -4  12  -1       24.72       32.85     24.34 o 
  -2  12  -1      148.59      109.54     20.66 o 
   0  12  -1       61.58       87.83     21.67 o 
   2  12  -1      166.85      210.09     69.33 o 
   4  12  -1      191.95      193.87     24.90 o 
   6  12  -1      147.66      185.92     40.62 o 
   8  12  -1        2.03       13.43     17.76 o 
  10  12  -1       70.33      106.05     35.36 o 
  -7  13  -1      138.44      144.90     36.17 o 
  -5  13  -1       42.08       47.88     16.97 o 
  -3  13  -1       67.56       45.01     13.44 o 
  -1  13  -1      273.02      246.56     31.24 o 
   1  13  -1        4.31        0.00      8.07 o 
   3  13  -1      391.47      330.43    139.86 o 
   5  13  -1       70.18       88.85     19.77 o 
   7  13  -1       42.78       37.44     15.93 o 
   9  13  -1       81.27      101.53     59.05 o 
  -6  14  -1       16.97        0.00     16.07 o 
  -4  14  -1       21.98       24.26     17.90 o 
  -2  14  -1      141.35      142.73     26.50 o 
   0  14  -1      117.55       95.86     56.64 o 
   2  14  -1      166.14      168.28     46.68 o 
   4  14  -1      382.19      360.08     40.95 o 
   6  14  -1       21.87        8.45     21.27 o 
   8  14  -1        6.95       23.24     14.36 o 
  -5  15  -1       22.89        0.19     16.78 o 
  -3  15  -1       17.54       10.03     13.41 o 
  -1  15  -1      200.61       95.95     42.79 o 
   1  15  -1       38.73       32.55     15.01 o 
   3  15  -1       31.46       16.26     42.11 o 
   5  15  -1      101.51       95.22     40.57 o 
   7  15  -1       19.23        0.00     11.84 o 
  -4  16  -1       30.22       41.35     34.90 o 
  -2  16  -1       38.06       26.41     19.63 o 
   0  16  -1       52.61       61.84     18.72 o 
   2  16  -1       38.49       71.69     23.02 o 
   4  16  -1      106.86       72.89     28.10 o 
   6  16  -1       28.49       27.72     16.25 o 
  -3  17  -1       13.66        0.00     27.93 o 
  -1  17  -1      161.91      131.54     38.67 o 
   1  17  -1       28.69       42.73     45.98 o 
   3  17  -1       12.25       28.50     18.84 o 
   5  17  -1       25.25       75.67     59.15 o 
  -2  18  -1       59.93       49.25     39.60 o 
   0  18  -1        0.64       15.88     15.63 o 
   2  18  -1       11.96        4.22     20.55 o 
   4  18  -1        5.91       35.46     28.73 o 
 -12   0   0       50.11       36.91     36.71 o 
 -10   0   0      456.96      678.89    166.98 o 
  -8   0   0      505.48      641.58    142.24 o 
  -6   0   0      481.71      520.29     86.98 o 
  -4   0   0     1623.65     1476.68    135.06 o 
  -2   0   0    10478.36    11786.13    907.91 o 
   4   0   0     1675.13     1068.56    214.16 o 
   6   0   0      488.79      479.59     76.21 o 
   8   0   0      529.28      577.94    115.11 o 
  10   0   0      438.93      474.80    132.87 o 
  12   0   0       50.70        1.40     37.51 o 
 -11   1   0       48.91       50.93     33.06 o 
  -9   1   0      550.53      731.81    107.97 o 
  -7   1   0      921.04     1243.45    178.25 o 
  -5   1   0     1661.60     1727.37    261.04 o 
  -3   1   0     6519.73     6418.05    392.44 o 
   3   1   0     6488.45     6163.48    217.22 o 
   5   1   0     1702.25     1370.48    142.74 o 
   7   1   0      916.19     1227.64    130.00 o 
   9   1   0      540.89      646.09     98.71 o 
  11   1   0       52.42       36.88     60.85 o 
 -12   2   0       22.31       13.31     43.39 o 
 -10   2   0       49.26       39.11     30.72 o 
  -8   2   0     1247.93     1454.69    181.01 o 
  -6   2   0      394.92      414.03     49.09 o 
  -4   2   0      474.49      446.31     94.36 o 
  -2   2   0    29283.96    24842.45   1050.40 o 
   2   2   0    29009.76    23455.41   1134.79 o 
   4   2   0      480.83      417.57     26.24 o 
   6   2   0      392.80      370.30     56.00 o 
   8   2   0     1264.05     1503.47    184.85 o 
  10   2   0       45.87       41.36     35.01 o 
  12   2   0       24.38       23.06     47.08 o 
 -11   3   0       38.39       58.76     28.51 o 
  -9   3   0       84.41      121.49     47.68 o 
  -7   3   0      465.45      447.27     79.60 o 
  -5   3   0      537.27      590.47     57.92 o 
  -3   3   0     1955.16     1642.13    338.05 o 
  -1   3   0     7556.28     8181.32    371.69 o 
   1   3   0     7555.91     7880.89    468.02 o 
   3   3   0     1924.42     1672.99     99.95 o 
   5   3   0      560.66      629.05     35.21 o 
   7   3   0      449.25      384.07     57.03 o 
   9   3   0       84.71       94.91     34.58 o 
  11   3   0       41.00        0.00     24.34 o 
 -12   4   0       26.37       40.83     23.17 o 
 -10   4   0      427.50      524.34    111.72 o 
  -8   4   0      258.87      240.04     45.05 o 
  -6   4   0     1191.59     1368.78    126.45 o 
  -4   4   0      474.15      516.30     61.05 o 
  -2   4   0     1851.03     1906.28    163.43 o 
   0   4   0    15810.80    20206.77   1258.27 o 
   2   4   0     1899.63     1853.89    139.65 o 
   4   4   0      456.18      383.52     30.52 o 
   6   4   0     1195.89     1015.38     89.31 o 
   8   4   0      255.82      221.60     49.01 o 
  10   4   0      419.51      497.04     85.62 o 
  12   4   0       26.06        0.00     27.69 o 
 -11   5   0        6.15        9.31     21.57 o 
  -9   5   0      105.04      105.68     36.81 o 
  -7   5   0      129.36      126.41     24.69 o 
  -5   5   0     1358.38     1746.89    134.91 o 
  -3   5   0     2453.49     2599.95    168.41 o 
  -1   5   0     1565.60     1474.87     88.79 o 
   1   5   0     1583.41     1597.31    203.90 o 
   3   5   0     2432.28     2517.81    231.02 o 
   5   5   0     1378.72     1621.72    153.81 o 
   7   5   0      132.19      153.15     14.65 o 
   9   5   0      104.47       55.44     41.89 o 
  11   5   0        6.38       25.11     33.62 o 
 -10   6   0      115.21      191.85     49.94 o 
  -8   6   0       97.00      135.78     37.37 o 
  -6   6   0       45.57       61.05     14.41 o 
  -4   6   0      543.30      455.10     29.83 o 
  -2   6   0      160.08        9.78      5.39 o 
   0   6   0      494.70      475.21     33.15 o 
   2   6   0      160.99        0.00      4.39 o 
   4   6   0      543.73      536.65     59.25 o 
   6   6   0       46.03       51.98     14.56 o 
   8   6   0       98.90      126.50     22.06 o 
  10   6   0      116.39      124.88     41.60 o 
 -11   7   0       25.55        5.66     23.35 o 
  -9   7   0      109.36      138.39     40.82 o 
  -7   7   0      576.37      488.73     71.12 o 
  -5   7   0      386.96      268.95     21.83 o 
  -3   7   0      611.24      558.23     32.60 o 
  -1   7   0     1721.53     1966.69    277.96 o 
   1   7   0     1713.77     1774.69    100.52 o 
   5   7   0      384.04      299.30     29.79 o 
   7   7   0      581.40      589.21     77.38 o 
   9   7   0      110.21      139.38     31.90 o 
  11   7   0       26.23       20.25     22.64 o 
 -10   8   0       35.83      117.60     36.31 o 
  -8   8   0      335.47      336.77     69.33 o 
  -6   8   0       39.10       64.06     12.83 o 
  -4   8   0      151.93      236.14     20.37 o 
  -2   8   0       53.88       74.85     14.61 o 
   0   8   0      168.08      121.40     14.14 o 
   2   8   0       57.41       53.52     12.12 o 
   4   8   0      157.52      242.24     22.38 o 
   6   8   0       41.64       39.02     14.04 o 
   8   8   0      334.42      410.28     58.98 o 
  10   8   0       35.67       30.17     29.80 o 
 -11   9   0        9.41       14.72     25.16 o 
  -9   9   0       19.01       20.95     21.75 o 
  -7   9   0      199.40      209.95     32.88 o 
  -5   9   0       93.96       88.27     15.22 o 
  -3   9   0      371.55      302.75     26.48 o 
  -1   9   0     1124.08     1276.90     86.92 o 
   1   9   0     1101.26     1067.69     87.19 o 
   3   9   0      377.12      286.68     30.64 o 
   5   9   0       90.65       80.91     16.93 o 
   7   9   0      192.92      206.17     30.75 o 
   9   9   0       17.66        8.61     11.93 o 
  11   9   0        8.87       30.38     24.75 o 
 -10  10   0        6.34       56.86     44.89 o 
  -8  10   0      251.42      232.92     35.62 o 
  -6  10   0      319.98      342.93     32.95 o 
  -4  10   0      231.82      225.54     26.63 o 
  -2  10   0      426.60      344.62     37.69 o 
   0  10   0      933.30     1016.33     68.41 o 
   2  10   0      422.04      266.78     44.89 o 
   4  10   0      223.19      229.16     26.20 o 
   6  10   0      326.53      374.68     46.32 o 
   8  10   0      252.15      192.72     28.92 o 
  10  10   0        5.75        6.14     36.91 o 
  -9  11   0       52.17        9.18     28.53 o 
  -7  11   0       98.16      112.88     20.94 o 
  -5  11   0      271.81      233.99     33.27 o 
  -3  11   0       24.76       18.51     17.58 o 
  -1  11   0      179.42      202.78     24.99 o 
   1  11   0      190.09      202.33     44.71 o 
   3  11   0       28.85        0.00      7.67 o 
   5  11   0      270.22      260.34     47.88 o 
   7  11   0       97.57       51.56     29.03 o 
   9  11   0       54.90       63.39     20.30 o 
  -8  12   0       47.95       43.19     22.08 o 
  -6  12   0      102.80       65.77     17.57 o 
  -4  12   0        7.59       33.67     17.95 o 
  -2  12   0      343.49      438.08     44.55 o 
   0  12   0       64.61       58.09     12.91 o 
   2  12   0      337.51      476.31     81.66 o 
   4  12   0        8.31        0.00     30.32 o 
   6  12   0      109.65       94.30     23.73 o 
   8  12   0       44.63       49.57     24.24 o 
  -9  13   0       67.35      110.07     37.86 o 
  -7  13   0      212.66      211.97     45.54 o 
  -5  13   0       73.25       58.14     17.37 o 
  -3  13   0      194.16      256.73     33.16 o 
  -1  13   0      206.28      253.94     30.85 o 
   1  13   0      213.30      258.71     51.81 o 
   3  13   0      191.51      258.01     29.91 o 
   5  13   0       72.35       82.55     19.21 o 
   7  13   0      210.94      245.06     42.84 o 
   9  13   0       69.64      118.70     34.31 o 
  -8  14   0       62.11       58.55     39.55 o 
  -6  14   0       34.89       54.97     24.80 o 
  -4  14   0       48.98       20.26     12.73 o 
  -2  14   0      400.47      386.54     44.68 o 
   0  14   0        2.55       19.48     12.11 o 
   2  14   0      398.97      361.31     47.83 o 
   4  14   0       49.10       44.92     14.78 o 
   6  14   0       35.20       79.37     20.49 o 
   8  14   0       60.45       60.89     29.59 o 
  -7  15   0        3.32       13.83     20.17 o 
  -5  15   0       37.96       26.95     27.46 o 
  -3  15   0       20.02       50.67     15.80 o 
  -1  15   0      134.66      173.18     27.67 o 
   1  15   0      140.07      167.37     37.77 o 
   3  15   0       18.81       33.37     18.84 o 
   5  15   0       38.98       43.38     50.87 o 
   7  15   0        3.48        4.77     17.87 o 
  -6  16   0        9.44        0.00     16.78 o 
  -4  16   0       19.99        0.00     14.68 o 
  -2  16   0       29.54       41.02     42.29 o 
   0  16   0       12.17        2.79     20.15 o 
   2  16   0       29.25       43.63     20.72 o 
   4  16   0       19.24       34.22     23.54 o 
   6  16   0        9.99        2.78     17.76 o 
  -5  17   0       24.05       26.20     21.31 o 
  -3  17   0        1.55        4.15     19.79 o 
  -1  17   0       42.33        3.65     16.45 o 
   1  17   0       43.26       21.02     20.21 o 
   3  17   0        1.74       55.52     35.91 o 
   5  17   0       23.49       25.03     22.06 o 
  -4  18   0       23.36        5.14     22.64 o 
  -2  18   0        5.82        7.25     16.95 o 
   0  18   0       26.94        0.00     18.75 o 
   2  18   0        5.76        9.75     18.05 o 
   4  18   0       23.73       21.63     23.22 o 
 -13   1   1       37.55       84.38     48.98 o 
 -11   1   1      108.64      124.37     67.03 o 
  -9   1   1       37.67       23.02     53.66 o 
  -7   1   1      298.46      291.19     40.97 o 
  -5   1   1      119.50      102.14      7.04 o 
  -3   1   1     3431.49     4325.22    246.68 o 
   1   1   1    10644.52     7936.35    297.67 o 
   3   1   1      191.52      169.90     16.99 o 
   5   1   1       25.54       32.55      9.44 o 
   7   1   1      141.80      113.14     30.18 o 
   9   1   1       62.70       88.83     33.99 o 
  11   1   1       19.08        3.35     31.22 o 
 -12   2   1        1.44       32.83     39.00 o 
 -10   2   1       59.10       48.89     29.24 o 
  -8   2   1      339.05      360.14     54.18 o 
  -6   2   1     1054.28      953.19     85.06 o 
  -4   2   1      769.59      768.58     62.94 o 
  -2   2   1      225.15      203.15     37.13 o 
   0   2   1    10081.65     9718.71    353.78 o 
   2   2   1     3867.01     4608.52    572.33 o 
   4   2   1     2159.69     2287.58    134.47 o 
   6   2   1      231.05      207.10     18.86 o 
   8   2   1      451.94      468.62     81.37 o 
  10   2   1       54.66      104.84     34.86 o 
 -13   3   1        0.89        0.00     43.69 o 
 -11   3   1       14.05       64.24     32.16 o 
  -9   3   1      185.32      246.13     48.85 o 
  -7   3   1       39.46       26.89      7.10 o 
  -5   3   1      530.46      522.61     51.23 o 
  -3   3   1      134.40      123.32     16.96 o 
  -1   3   1     8841.97     8598.80    883.08 o 
   3   3   1     1363.38     1292.37     63.91 o 
   5   3   1      548.48      455.32     31.54 o 
   7   3   1      918.29      831.55    135.76 o 
   9   3   1       24.58       65.77     24.47 o 
  11   3   1        6.23        2.80     22.24 o 
 -12   4   1       17.56       20.96     30.22 o 
 -10   4   1      290.71      263.67     52.44 o 
  -8   4   1      230.10      196.72     41.40 o 
  -6   4   1      793.91      783.60     52.63 o 
  -4   4   1     2695.04     2391.16    213.34 o 
  -2   4   1     2537.81     2364.86     88.80 o 
   0   4   1     3707.15     4906.60    277.63 o 
   2   4   1    18349.66    17754.50   1720.47 o 
   4   4   1     2780.50     3066.65    171.99 o 
   6   4   1      166.39      160.46     18.60 o 
   8   4   1      162.54      218.59     45.34 o 
  10   4   1       75.26      143.18     44.63 o 
 -13   5   1       43.28       23.30     40.82 o 
 -11   5   1      187.59      198.33     48.26 o 
  -9   5   1      265.76      302.98     52.74 o 
  -7   5   1      765.42      753.59     56.90 o 
  -5   5   1     1963.58     2039.09    186.97 o 
  -3   5   1     1570.04     1574.08    118.36 o 
  -1   5   1     6096.25     6408.33    371.19 o 
   1   5   1      385.59      538.44     35.51 o 
   3   5   1      687.25      870.14     58.47 o 
   5   5   1      309.77      291.38     28.66 o 
   7   5   1      280.17      333.97     39.64 o 
   9   5   1      376.29      497.71     81.50 o 
  11   5   1       35.38       49.28     51.47 o 
 -12   6   1       48.02       44.63     56.16 o 
 -10   6   1       52.62       44.83     31.92 o 
  -8   6   1       48.30       33.27     15.34 o 
  -6   6   1     1128.46     1103.74     79.49 o 
  -4   6   1      444.90      464.86     56.57 o 
  -2   6   1      811.89      858.48    101.44 o 
   0   6   1     1718.05     1782.63    113.98 o 
   2   6   1     2176.79     2382.80    213.06 o 
   4   6   1     1964.31     2021.31    198.90 o 
   6   6   1      391.02      390.89     32.23 o 
   8   6   1        5.56        0.00      9.79 o 
  10   6   1       63.74      110.95     35.77 o 
 -11   7   1       11.52       32.13     25.66 o 
  -9   7   1      548.53      446.26     62.39 o 
  -7   7   1      745.53      593.27     94.71 o 
  -5   7   1      141.93      126.95     12.67 o 
  -3   7   1      124.33       88.36      9.67 o 
  -1   7   1      328.27      360.80     30.68 o 
   1   7   1     2304.17     2617.66    130.18 o 
   3   7   1     1100.50     1207.16    123.89 o 
   5   7   1      772.34      764.18     63.84 o 
   7   7   1      478.43      444.64     43.44 o 
   9   7   1      238.45      211.32     63.44 o 
 -12   8   1       31.05       30.70     28.66 o 
 -10   8   1       81.04       98.71     35.28 o 
  -8   8   1      280.35      312.77     68.13 o 
  -6   8   1       69.60       60.60     12.97 o 
  -4   8   1      731.45      761.28    105.73 o 
  -2   8   1     1085.47      809.17     47.85 o 
   0   8   1      215.18      207.52     18.99 o 
   2   8   1     1722.96     1703.06     95.54 o 
   4   8   1      285.98      270.08     29.88 o 
   6   8   1      541.06      610.84     54.52 o 
   8   8   1       49.15       91.75     22.17 o 
  10   8   1       21.40       12.22     22.37 o 
 -11   9   1       30.85       56.86     52.07 o 
  -9   9   1      128.94       69.46     45.79 o 
  -7   9   1      402.44      475.11    105.53 o 
  -5   9   1      449.03      475.57     44.21 o 
  -3   9   1     2367.96     2573.66    160.86 o 
  -1   9   1     2370.06     3241.33    196.95 o 
   1   9   1      710.14      875.92     52.86 o 
   3   9   1       52.47       46.88     18.35 o 
   5   9   1       98.40       86.09     19.00 o 
   7   9   1        8.57       15.42     10.09 o 
   9   9   1       30.11       62.16     30.50 o 
 -10  10   1       15.84       42.49     26.93 o 
  -8  10   1      538.24      432.08     45.64 o 
  -6  10   1     1190.48     1186.71     89.48 o 
  -4  10   1      652.31      725.75     70.91 o 
  -2  10   1      816.41      703.69    133.60 o 
   0  10   1       55.07      105.08     13.25 o 
   2  10   1       90.56      114.50     20.83 o 
   4  10   1       15.00       68.23     19.35 o 
   6  10   1      277.67      305.14     39.03 o 
   8  10   1        7.42       31.30     30.28 o 
 -11  11   1        1.85       34.95     72.32 o 
  -9  11   1      137.49      130.90     29.31 o 
  -7  11   1      448.14      400.02     48.38 o 
  -5  11   1      679.54      545.57     74.17 o 
  -3  11   1       73.44       89.98     29.77 o 
  -1  11   1       45.59       74.12     13.14 o 
   1  11   1      399.58      408.37     35.50 o 
   3  11   1      102.25       98.86     18.43 o 
   5  11   1      337.48      312.89     41.14 o 
   7  11   1       43.75       48.31     18.04 o 
   9  11   1        9.94       20.35     40.60 o 
 -10  12   1       70.89       83.17     40.88 o 
  -8  12   1        1.99        7.85     17.56 o 
  -6  12   1      146.26       82.67     45.73 o 
  -4  12   1      195.18      151.73     21.02 o 
  -2  12   1      166.72      142.18     17.20 o 
   0  12   1       60.21       80.44     12.33 o 
   2  12   1      151.13      145.12     24.38 o 
   4  12   1       24.81        0.00     12.77 o 
   6  12   1      221.81      276.22     40.97 o 
   8  12   1       17.28       29.55     19.33 o 
  -9  13   1       80.39       70.18     25.17 o 
  -7  13   1       42.94       55.18     39.80 o 
  -5  13   1       69.66       60.78     16.40 o 
  -3  13   1      389.66      317.27     30.86 o 
  -1  13   1        4.24        7.27     10.28 o 
   1  13   1      272.96      292.51     34.13 o 
   3  13   1       67.39       39.73     13.22 o 
   5  13   1       41.44       30.43     27.95 o 
   7  13   1      138.07      172.40     40.62 o 
  -8  14   1        7.41       18.27     60.75 o 
  -6  14   1       21.82       43.83     13.55 o 
  -4  14   1      381.64      337.79     36.84 o 
  -2  14   1      168.00      207.25     42.85 o 
   0  14   1      118.83      119.74     27.21 o 
   2  14   1      140.67      157.13     34.62 o 
   4  14   1       22.25       28.95     14.10 o 
   6  14   1       17.02       21.53     13.76 o 
  -7  15   1       19.37        3.63     17.24 o 
  -5  15   1      101.81       99.65     34.77 o 
  -3  15   1       30.01       26.97     44.59 o 
  -1  15   1       37.02       37.71     24.34 o 
   1  15   1      200.35      143.94     28.69 o 
   3  15   1       16.48       45.82     19.84 o 
   5  15   1       23.38        0.00     19.39 o 
  -6  16   1       29.06       48.75     30.52 o 
  -4  16   1      104.19       76.40     59.35 o 
  -2  16   1       36.84      107.21     44.99 o 
   0  16   1       55.09       77.98     24.91 o 
   2  16   1       37.15       20.96     38.30 o 
   4  16   1       29.13       49.79     33.22 o 
  -5  17   1       25.79        9.10     24.40 o 
  -3  17   1       13.32        6.99     18.39 o 
  -1  17   1       29.74       12.78     19.41 o 
   1  17   1      164.34      155.21     54.06 o 
   3  17   1       12.87        0.00     44.69 o 
  -4  18   1        5.48        0.00     14.42 o 
  -2  18   1       11.61       39.66     39.40 o 
   0  18   1        0.81        0.00     28.53 o 
   2  18   1       60.06       69.89     34.51 o 
 -14   0   2       96.61       89.37     55.46 o 
 -12   0   2      347.77      521.69    126.68 o 
 -10   0   2      246.58      204.68     69.43 o 
  -8   0   2     2545.60     3001.24    414.76 o 
  -6   0   2      314.09      270.47     16.36 o 
  -4   0   2     6388.65     6028.82    420.34 o 
  -2   0   2      184.34      159.00     11.77 o 
   0   0   2    10414.61    10360.71    795.60 o 
   2   0   2      139.14      128.48     21.75 o 
   4   0   2     2412.62     3099.00    289.27 o 
   6   0   2      362.00      295.50     41.00 o 
   8   0   2       99.50       73.81     42.29 o 
  10   0   2       28.40        0.00     26.13 o 
 -13   1   2      139.82      170.49     58.28 o 
 -11   1   2      276.21      304.61     58.32 o 
  -9   1   2      188.23      178.12     36.34 o 
  -7   1   2     2356.77     2033.39    275.48 o 
  -5   1   2      756.18      675.93     55.43 o 
  -3   1   2    24478.51    22888.97   1937.92 o 
  -1   1   2      704.48      657.78     31.00 o 
   1   1   2     4043.28     3805.92    227.14 o 
   3   1   2     1196.13     1144.64     69.96 o 
   5   1   2      259.70      218.72     21.40 o 
   7   1   2      294.94      286.15     53.19 o 
   9   1   2      178.41      181.86     49.71 o 
 -14   2   2        1.03       36.31     42.19 o 
 -12   2   2      379.31      567.28    104.90 o 
 -10   2   2      545.27      753.21    114.04 o 
  -8   2   2       16.17       32.20     13.29 o 
  -6   2   2      700.87      705.42     42.53 o 
  -4   2   2    11317.96    12881.57   1172.45 o 
  -2   2   2     7667.31     7048.07    322.73 o 
   0   2   2    31793.36    28533.47   1688.60 o 
   2   2   2     2490.19     2017.90    123.24 o 
   4   2   2      752.24      662.73     40.80 o 
   6   2   2     1344.49     1188.79    141.04 o 
   8   2   2      205.11      241.09     51.06 o 
  10   2   2       19.70       23.68     31.58 o 
 -13   3   2       12.17       44.81     51.47 o 
 -11   3   2      186.77      206.55     41.50 o 
  -9   3   2      331.70      329.52     48.72 o 
  -7   3   2       16.64       11.11      4.62 o 
  -5   3   2      756.49      751.45     47.65 o 
  -3   3   2     7018.85     7266.03    362.48 o 
  -1   3   2     1186.86     1116.80    105.56 o 
   1   3   2     4493.78     3292.48    275.91 o 
   3   3   2     7181.62     7033.94    438.09 o 
   5   3   2      990.84     1220.78     87.55 o 
   7   3   2        4.63        9.52     18.98 o 
   9   3   2       70.62       90.65     39.90 o 
 -12   4   2       18.15       13.23     22.40 o 
 -10   4   2      116.57       89.99     45.68 o 
  -8   4   2      645.14      597.06     34.63 o 
  -6   4   2     1113.35     1287.69     79.91 o 
  -4   4   2       87.73       83.18      7.98 o 
  -2   4   2     1562.54     2217.94    138.43 o 
   0   4   2      499.91      639.73     63.14 o 
   2   4   2     7083.90     7519.69    590.22 o 
   4   4   2      238.01      234.40     20.16 o 
   6   4   2       15.97       33.52     17.68 o 
   8   4   2      211.38      329.91     60.97 o 
  10   4   2       94.54      100.90     48.59 o 
 -13   5   2       51.03      102.62     49.14 o 
 -11   5   2      101.63      169.82     44.84 o 
  -9   5   2       66.32       38.92     18.34 o 
  -7   5   2      194.71      181.12     19.90 o 
  -5   5   2      759.09      718.69     56.73 o 
  -3   5   2     2138.94     2254.32    209.07 o 
  -1   5   2     2532.56     3303.53    294.49 o 
   1   5   2     1553.59     1930.17    462.93 o 
   3   5   2      303.15      350.27     34.26 o 
   5   5   2        0.18        0.00      6.59 o 
   7   5   2       52.19       77.29     25.94 o 
   9   5   2        3.76       77.99     33.34 o 
 -12   6   2       16.11       14.29     24.04 o 
 -10   6   2      315.82      223.23     74.77 o 
  -8   6   2       34.44       50.27      9.67 o 
  -6   6   2      728.89      723.44     53.59 o 
  -4   6   2      653.42      643.72     41.45 o 
  -2   6   2     1734.69     2018.73    377.95 o 
   0   6   2     4436.24     6090.45    326.61 o 
   2   6   2     1493.37     1994.18    233.61 o 
   4   6   2      732.86      710.87    141.74 o 
   6   6   2       18.86       32.14      9.97 o 
   8   6   2       14.73       39.13     20.19 o 
 -13   7   2        4.35       24.24     32.29 o 
 -11   7   2       27.70       11.70     20.95 o 
  -9   7   2       71.57       79.52     18.72 o 
  -7   7   2      313.34      326.49     32.08 o 
  -5   7   2      386.36      272.40     24.13 o 
  -3   7   2     1022.99      719.19     70.42 o 
  -1   7   2      858.43      932.01     37.97 o 
   1   7   2      914.96     1225.63     78.85 o 
   3   7   2      352.53      415.52     39.16 o 
   5   7   2        5.21        0.00      7.84 o 
   7   7   2       63.09       85.76     20.96 o 
   9   7   2       16.55       22.93     32.12 o 
 -12   8   2        8.71        0.00     19.27 o 
 -10   8   2        5.66       28.22     15.26 o 
  -8   8   2      525.81      568.73     54.00 o 
  -6   8   2      526.31      537.59     73.62 o 
  -4   8   2     1406.85     1307.30    108.18 o 
  -2   8   2      366.99      249.40     45.49 o 
   0   8   2      200.98      340.05     36.14 o 
   2   8   2      192.08      180.60     19.39 o 
   4   8   2      131.10      136.82     18.03 o 
   6   8   2      153.05      155.82     21.87 o 
   8   8   2        3.55       27.05     64.34 o 
 -11   9   2       68.40       21.42     38.50 o 
  -9   9   2       24.23        3.78     10.71 o 
  -7   9   2      551.72      581.67     59.08 o 
  -5   9   2       11.51       28.00     34.71 o 
  -3   9   2       27.66       19.38      6.45 o 
  -1   9   2      248.09      299.39     18.19 o 
   1   9   2      501.56      663.81     46.71 o 
   3   9   2       44.64        0.00     11.57 o 
   5   9   2      132.11      114.04     26.93 o 
   7   9   2       56.82       39.29     20.16 o 
   9   9   2       57.23       44.37     38.28 o 
 -12  10   2       48.79       45.42     37.21 o 
 -10  10   2       22.70        7.26     23.29 o 
  -8  10   2      151.10      107.11     24.48 o 
  -6  10   2      179.52      164.51     28.53 o 
  -4  10   2      233.65      166.44     45.59 o 
  -2  10   2      201.00      221.05     27.32 o 
   0  10   2      336.20      353.38     39.67 o 
   2  10   2        8.22       20.73     13.11 o 
   4  10   2       98.54      189.22     33.36 o 
   6  10   2       55.00       71.35     19.48 o 
   8  10   2       24.42       18.15     26.13 o 
 -11  11   2       34.96       53.83     35.21 o 
  -9  11   2      198.76      206.29     38.33 o 
  -7  11   2      539.29      572.53     78.31 o 
  -5  11   2     1097.28     1059.82    206.98 o 
  -3  11   2       87.03       55.79     15.72 o 
  -1  11   2      213.80      162.51     27.44 o 
   1  11   2      120.06       91.01     11.90 o 
   3  11   2      417.30      491.31     40.89 o 
   5  11   2       59.99       79.61     20.74 o 
   7  11   2        4.06       57.94     30.32 o 
 -10  12   2       25.54       31.82     16.50 o 
  -8  12   2       80.64       19.96     47.58 o 
  -6  12   2      136.66      125.91     27.23 o 
  -4  12   2       57.57       84.07     18.69 o 
  -2  12   2      427.11      258.24     37.76 o 
   0  12   2      645.90      896.05    101.49 o 
   2  12   2      330.20      321.94     33.54 o 
   4  12   2      183.95      187.00     27.92 o 
   6  12   2       69.06       60.72     18.22 o 
  -9  13   2        1.18        5.75     19.45 o 
  -7  13   2       12.07       26.13     19.23 o 
  -5  13   2     1096.92     1101.76    127.15 o 
  -3  13   2       71.25       67.79     23.83 o 
  -1  13   2      222.27      343.17     51.14 o 
   1  13   2      272.33      392.28     62.42 o 
   3  13   2      197.95      250.79     44.25 o 
   5  13   2       26.94       40.92     22.22 o 
   7  13   2       44.47       17.36     54.06 o 
 -10  14   2       41.13       32.54     26.54 o 
  -8  14   2        6.01       13.32     38.10 o 
  -6  14   2       36.88       30.58     25.44 o 
  -4  14   2       80.78       84.97     23.89 o 
  -2  14   2      156.98      214.79     37.20 o 
   0  14   2       22.53       69.07     26.13 o 
   2  14   2       49.99       76.92     49.58 o 
   4  14   2        7.80       14.98     20.51 o 
   6  14   2        8.16       21.74     16.19 o 
  -9  15   2       21.58       65.74     75.51 o 
  -7  15   2      309.23      303.29     69.58 o 
  -5  15   2      119.02      138.15     36.23 o 
  -3  15   2      192.24      157.18     33.71 o 
  -1  15   2      196.65      168.41     35.89 o 
   1  15   2       25.50       31.42     23.04 o 
   3  15   2       75.04      109.32     32.29 o 
   5  15   2       36.43       46.24     31.86 o 
  -8  16   2       58.72       46.60     60.05 o 
  -6  16   2       53.97      148.91     37.80 o 
  -4  16   2      121.33       79.56     30.82 o 
  -2  16   2      217.19      162.11     43.63 o 
   0  16   2       43.69       55.84     22.08 o 
   2  16   2       10.62        0.00     27.73 o 
   4  16   2       24.67       43.29     35.51 o 
  -7  17   2       16.72       27.13     37.61 o 
  -5  17   2       17.53       26.09     33.02 o 
  -3  17   2       23.07        0.00     30.92 o 
  -1  17   2      104.98       49.95     25.17 o 
   1  17   2       32.14       43.91     19.77 o 
   3  17   2        1.59       27.33     27.73 o 
  -4  18   2       14.28        1.35     18.29 o 
  -2  18   2       15.63       17.46     21.94 o 
   0  18   2       16.30        0.00     24.94 o 
 -13   1   3       17.43        5.46     31.07 o 
 -11   1   3       54.05       74.19     27.41 o 
  -9   1   3      273.24      175.29     40.74 o 
  -7   1   3      353.61      355.72     25.43 o 
  -5   1   3     2777.85     3369.07    347.46 o 
  -3   1   3     3882.67     4114.45    189.05 o 
  -1   1   3      705.26      598.06     97.75 o 
   1   1   3      296.19      294.28     27.05 o 
   3   1   3     1173.75     1085.92     83.84 o 
   5   1   3      976.58     1204.21     98.05 o 
   7   1   3      160.74      281.99     81.79 o 
   9   1   3       64.55       77.69     67.83 o 
 -14   2   3       47.24       51.35     31.88 o 
 -12   2   3       85.58      114.94     57.26 o 
 -10   2   3       15.66        0.00     24.14 o 
  -8   2   3      425.18      446.06     48.09 o 
  -6   2   3       70.11       73.68     10.43 o 
  -4   2   3     2192.44     2130.59    120.84 o 
  -2   2   3      398.74      446.25     55.86 o 
   0   2   3      802.01      777.84     83.99 o 
   2   2   3       26.21       58.65     19.15 o 
   4   2   3      460.97      479.06     38.10 o 
   6   2   3       62.38       53.09     13.73 o 
   8   2   3       79.24       98.91     34.60 o 
 -13   3   3      139.13      135.19     43.27 o 
 -11   3   3      291.60      282.28     93.56 o 
  -9   3   3      605.61      589.47    109.05 o 
  -7   3   3     1515.24     1792.72     99.09 o 
  -5   3   3     3520.71     3737.93    212.70 o 
  -3   3   3     4802.46     3994.14    436.50 o 
  -1   3   3      826.94      697.34     77.31 o 
   1   3   3     3884.93     3667.57    428.52 o 
   3   3   3      533.99      509.22     49.38 o 
   5   3   3      211.29      229.05     25.91 o 
   7   3   3       28.30       16.56     20.93 o 
   9   3   3        7.86        0.00     26.66 o 
 -14   4   3       36.47       23.95     37.94 o 
 -12   4   3       57.51       83.39     48.88 o 
 -10   4   3      143.54      139.03     22.29 o 
  -8   4   3      703.67      690.96     41.89 o 
  -6   4   3     2692.88     2941.56    240.51 o 
  -4   4   3     7394.66     6325.94    392.81 o 
  -2   4   3      399.70      408.62     74.81 o 
   0   4   3      574.45      380.26     39.60 o 
   2   4   3      103.80       96.90     17.11 o 
   4   4   3      308.33      342.57     36.22 o 
   6   4   3      130.23      180.25     29.69 o 
   8   4   3       89.28      151.12     43.79 o 
 -13   5   3      307.43      436.79    103.04 o 
 -11   5   3      101.63      124.00     34.65 o 
  -9   5   3      108.39       96.55     14.22 o 
  -7   5   3      366.58      362.46     24.95 o 
  -5   5   3     4860.49     5556.91    363.24 o 
  -3   5   3     1050.35     1140.15     57.14 o 
  -1   5   3      669.07      662.00     39.59 o 
   1   5   3      560.47      465.77     58.55 o 
   3   5   3       74.78       82.43     12.86 o 
   5   5   3      481.30      524.75     50.53 o 
   7   5   3      132.99       98.15     60.65 o 
   9   5   3      180.96      131.57     49.43 o 
 -14   6   3      159.32      165.45     61.08 o 
 -12   6   3      172.53      218.60     46.96 o 
 -10   6   3      374.70      329.74     37.81 o 
  -8   6   3      868.82      886.92     60.35 o 
  -6   6   3      796.68      870.19     54.53 o 
  -4   6   3      449.77      412.74     32.96 o 
  -2   6   3     1245.69     1333.50     98.15 o 
   0   6   3      465.05      481.38     30.48 o 
   2   6   3     4962.68     4568.75    389.57 o 
   4   6   3     1075.47     1179.64    134.48 o 
   6   6   3       38.67       42.67     22.24 o 
   8   6   3       32.25       80.78     64.04 o 
 -13   7   3       13.19        1.60     43.09 o 
 -11   7   3      324.32      359.07     43.39 o 
  -9   7   3      623.71      651.31     64.61 o 
  -7   7   3     1085.52      975.06     66.83 o 
  -5   7   3     2812.07     3067.29    307.67 o 
  -3   7   3     2727.75     1966.00    602.68 o 
  -1   7   3     1603.71     2259.97    189.70 o 
   1   7   3      158.52      137.37     25.47 o 
   3   7   3      646.77      623.73     66.43 o 
   5   7   3      456.50      417.69     44.37 o 
   7   7   3       54.21       93.96     44.09 o 
 -12   8   3       48.91       39.30     28.55 o 
 -10   8   3       72.96       41.03     15.92 o 
  -8   8   3      148.10      142.60     23.56 o 
  -6   8   3     2416.47     2329.50    209.45 o 
  -4   8   3     1907.31     1628.10    173.56 o 
  -2   8   3      155.32      113.07     36.41 o 
   0   8   3      123.99      143.21     12.15 o 
   2   8   3      465.39      360.81    111.42 o 
   4   8   3      324.34      252.74     27.52 o 
   6   8   3       49.90       42.72     16.40 o 
   8   8   3       22.92       30.04     23.97 o 
 -13   9   3       11.24        7.94     18.38 o 
 -11   9   3       62.07       76.25     21.22 o 
  -9   9   3       26.94       30.11     13.50 o 
  -7   9   3      450.06      543.39     53.02 o 
  -5   9   3       14.59       31.96     10.11 o 
  -3   9   3      223.05      204.97     22.81 o 
  -1   9   3      591.93      745.96    150.72 o 
   1   9   3      191.90      244.10     19.70 o 
   3   9   3      449.23      832.70    123.09 o 
   5   9   3       67.95       74.27     15.01 o 
   7   9   3       45.23       75.31     31.49 o 
 -12  10   3       11.28       14.04     28.88 o 
 -10  10   3       18.15       17.78     14.17 o 
  -8  10   3      137.72      122.07     25.27 o 
  -6  10   3      657.38      761.85     90.26 o 
  -4  10   3      144.92      115.64     20.22 o 
  -2  10   3      213.31      239.00     67.33 o 
   0  10   3      117.83      143.13     16.16 o 
   2  10   3      279.52      286.98     26.56 o 
   4  10   3       39.49       20.20     10.45 o 
   6  10   3       56.85       59.34     16.36 o 
 -11  11   3       28.35       11.80     19.35 o 
  -9  11   3       13.82       29.23     12.68 o 
  -7  11   3      284.79      499.74     77.91 o 
  -5  11   3       27.19       22.84     15.65 o 
  -3  11   3        6.38       14.32     21.45 o 
  -1  11   3       71.74      101.97     18.97 o 
   1  11   3      246.29      235.82     22.98 o 
   3  11   3      496.04      551.73     53.48 o 
   5  11   3       16.20       53.05     17.59 o 
   7  11   3        0.43        0.00     24.34 o 
 -12  12   3       20.91        0.00     27.18 o 
 -10  12   3       14.96       39.38     18.34 o 
  -8  12   3       31.51       76.41     28.53 o 
  -6  12   3      864.49      811.46    112.26 o 
  -4  12   3       78.00       76.52     17.49 o 
  -2  12   3      117.28       87.74     19.27 o 
   0  12   3      148.02      250.72     36.23 o 
   2  12   3      313.98      353.69     43.71 o 
   4  12   3      104.45      124.16     23.87 o 
   6  12   3       22.66       69.62     42.69 o 
 -11  13   3       34.41       29.49     19.24 o 
  -9  13   3        1.34       21.78     28.12 o 
  -7  13   3      177.77      115.75     35.37 o 
  -5  13   3       68.62       99.72     28.94 o 
  -3  13   3       31.73       66.96     19.40 o 
  -1  13   3      269.79      255.53     40.79 o 
   1  13   3      109.76      162.00     32.59 o 
   3  13   3       13.99       17.69     12.81 o 
   5  13   3        9.24       19.58     30.92 o 
 -10  14   3       25.72        0.00     24.61 o 
  -8  14   3       62.78       74.85     29.03 o 
  -6  14   3      197.59      202.59     43.01 o 
  -4  14   3      269.13      203.67     75.01 o 
  -2  14   3      257.14      208.93     57.06 o 
   0  14   3       33.74       29.05     36.11 o 
   2  14   3       98.07      110.86     24.03 o 
   4  14   3       11.96        0.00     26.04 o 
  -9  15   3        0.60        0.00     20.13 o 
  -7  15   3       27.59       46.21     29.63 o 
  -5  15   3      140.79      123.86     34.07 o 
  -3  15   3      273.81      249.97    101.44 o 
  -1  15   3      159.63      220.19     86.38 o 
   1  15   3       54.22      103.34     49.48 o 
   3  15   3        8.23        0.00     21.71 o 
  -8  16   3       75.87        6.01     50.87 o 
  -6  16   3       71.06       90.27     32.48 o 
  -4  16   3       13.26       52.72     18.08 o 
  -2  16   3       67.29       82.24     35.65 o 
   0  16   3       41.19       27.93     42.89 o 
   2  16   3       17.90       80.61     31.02 o 
  -7  17   3       50.11       57.39     29.68 o 
  -5  17   3       91.93      103.83     34.47 o 
  -3  17   3       85.91       94.23     28.90 o 
  -1  17   3       73.62       55.26     39.90 o 
   1  17   3        7.57       13.57     27.13 o 
  -4  18   3       25.68       52.47     34.71 o 
  -2  18   3       55.27       31.72     36.31 o 
 -14   0   4      110.56      175.96     82.59 o 
 -12   0   4       62.41      141.84     53.27 o 
 -10   0   4       37.35       36.89     10.87 o 
  -8   0   4     1932.93     2244.37    519.49 o 
  -6   0   4     4661.03     5901.81    483.34 o 
  -4   0   4     7564.67     9504.67   1232.70 o 
  -2   0   4     2152.19     2598.06    287.68 o 
   0   0   4     1816.21     2171.93    271.12 o 
   2   0   4      629.84      655.95     95.76 o 
   4   0   4      847.72      693.85    100.35 o 
   6   0   4      354.37      300.04     88.58 o 
   8   0   4      187.41      185.53     93.56 o 
 -15   1   4      142.52      127.44     49.95 o 
 -13   1   4       33.19       28.89     24.32 o 
 -11   1   4       19.27        9.61     14.32 o 
  -9   1   4      926.46      820.44     46.86 o 
  -7   1   4     1182.96     1263.34    101.46 o 
  -5   1   4     3329.01     3961.31    281.79 o 
  -3   1   4      297.62      279.75     32.54 o 
  -1   1   4     2870.03     2914.28    380.04 o 
   1   1   4      966.79      903.09     70.58 o 
   3   1   4      187.59      165.03     30.13 o 
   5   1   4       93.28       86.10     22.79 o 
   7   1   4       24.07       11.89     33.32 o 
 -14   2   4       50.15       52.56     30.46 o 
 -12   2   4      527.22      478.84     73.70 o 
 -10   2   4      299.03      221.76     26.23 o 
  -8   2   4       32.93       26.97      7.00 o 
  -6   2   4       48.69       48.52     11.69 o 
  -4   2   4     1345.18     1593.95    271.82 o 
  -2   2   4      166.06      192.65     26.10 o 
   0   2   4     2845.38     2856.81    314.61 o 
   2   2   4      407.12      440.44     45.76 o 
   4   2   4      144.86      235.57     31.08 o 
   6   2   4       94.37      188.33     48.28 o 
   8   2   4       26.28       64.44     29.13 o 
 -15   3   4      154.43      233.05     78.48 o 
 -13   3   4      109.19      163.24     46.19 o 
 -11   3   4       76.29       84.37     24.41 o 
  -9   3   4      424.35      546.78     37.79 o 
  -7   3   4     3082.02     2698.74    287.10 o 
  -5   3   4     1414.73     1771.82    134.07 o 
  -3   3   4      648.57      739.31     72.04 o 
  -1   3   4     1097.81     1005.47    120.50 o 
   1   3   4     1255.34     1471.50    127.54 o 
   3   3   4      443.19      428.03     42.66 o 
   5   3   4      210.08      201.37     27.21 o 
   7   3   4       97.28      117.61     42.07 o 
 -14   4   4      145.99      150.89     54.44 o 
 -12   4   4      356.48      437.70     80.67 o 
 -10   4   4       70.59       64.36     11.22 o 
  -8   4   4      289.30      266.94     22.96 o 
  -6   4   4     3702.54     4217.59    278.56 o 
  -4   4   4     3873.53     3499.00    312.91 o 
  -2   4   4     1800.72     1920.99    149.28 o 
   0   4   4      695.89      731.21     97.95 o 
   2   4   4      199.29      276.28     28.13 o 
   4   4   4        9.50        0.00     13.12 o 
   6   4   4       20.99        0.00     23.14 o 
 -15   5   4        9.58       14.40     29.03 o 
 -13   5   4      233.47      255.69     99.55 o 
 -11   5   4       67.90       55.75     25.56 o 
  -9   5   4      422.23      493.95     47.70 o 
  -7   5   4      629.58      539.83     37.18 o 
  -5   5   4     1778.56     1920.11    252.36 o 
  -3   5   4       80.85      102.93     15.38 o 
  -1   5   4      187.70      179.45     21.13 o 
   1   5   4      357.65      506.52     39.56 o 
   3   5   4      364.60      419.39     46.61 o 
   5   5   4       24.08       33.50     14.63 o 
   7   5   4       10.96        0.00     27.33 o 
 -14   6   4       41.69       43.37     37.78 o 
 -12   6   4       81.50      110.93     36.39 o 
 -10   6   4      208.66      143.79     25.82 o 
  -8   6   4       89.36       89.33     16.46 o 
  -6   6   4      584.65      648.92     52.65 o 
  -4   6   4      658.41      642.01    218.45 o 
  -2   6   4      139.04      141.24     26.33 o 
   0   6   4       96.00       95.37     15.19 o 
   2   6   4      326.32      278.68     31.18 o 
   4   6   4       12.56       55.84     16.45 o 
   6   6   4        2.46        0.00     15.34 o 
 -13   7   4      130.50      121.23     43.35 o 
 -11   7   4      216.72      192.56     33.91 o 
  -9   7   4      296.70      306.54     34.76 o 
  -7   7   4      316.63      468.53     37.52 o 
  -5   7   4      516.21      575.24     41.88 o 
  -3   7   4      124.42      156.57     24.76 o 
  -1   7   4       11.04       17.41     11.74 o 
   1   7   4       13.15       15.80     12.78 o 
   3   7   4      672.48      927.31    107.74 o 
   5   7   4       11.80       10.97     13.87 o 
   7   7   4        1.49       29.92     33.32 o 
 -14   8   4        3.87        0.00     26.38 o 
 -12   8   4       63.02       85.66     33.73 o 
 -10   8   4       80.54       63.64     15.33 o 
  -8   8   4      986.76      967.35     78.93 o 
  -6   8   4       60.15       65.30     12.68 o 
  -4   8   4       18.53       32.19     12.52 o 
  -2   8   4      340.48      489.70     56.24 o 
   0   8   4      300.47      268.72     26.03 o 
   2   8   4      821.74     1022.77    151.32 o 
   4   8   4       44.77       62.09     28.43 o 
   6   8   4       45.98       40.60     25.55 o 
 -13   9   4       18.87        0.00     24.91 o 
 -11   9   4       86.87       68.81     19.91 o 
  -9   9   4       49.70       69.77     20.04 o 
  -7   9   4      234.22      190.60     25.98 o 
  -5   9   4       96.39       85.90     21.80 o 
  -3   9   4      764.33      985.28    156.81 o 
  -1   9   4      153.77      146.24     25.11 o 
   1   9   4      365.67      355.67     32.15 o 
   3   9   4      273.80      194.70     38.84 o 
   5   9   4       77.19       81.74     18.13 o 
 -12  10   4       43.12        0.00     16.68 o 
 -10  10   4      115.98       87.10     32.77 o 
  -8  10   4      382.74      352.35     44.27 o 
  -6  10   4       60.08       57.30     25.26 o 
  -4  10   4      126.82       82.37     14.41 o 
  -2  10   4     1107.29      939.31    104.29 o 
   0  10   4      798.00      863.83     69.45 o 
   2  10   4      102.17       89.77     16.00 o 
   4  10   4      292.63      261.43     32.43 o 
   6  10   4      116.85      100.52     33.68 o 
 -13  11   4       19.26       11.19     24.71 o 
 -11  11   4       12.02        4.33     12.19 o 
  -9  11   4      130.04      169.11     28.36 o 
  -7  11   4       39.00       30.44     16.99 o 
  -5  11   4      158.63      150.36     26.49 o 
  -3  11   4      444.80      367.83     93.63 o 
  -1  11   4      264.55      287.97     42.86 o 
   1  11   4      151.43      165.05     25.47 o 
   3  11   4      150.62      131.47     23.00 o 
   5  11   4       49.46       26.59     28.13 o 
 -12  12   4       56.26       32.39     23.12 o 
 -10  12   4       63.16       62.71     22.63 o 
  -8  12   4      171.32      164.38     30.69 o 
  -6  12   4      100.64      129.87     26.29 o 
  -4  12   4      375.16      385.84     61.78 o 
  -2  12   4      199.42      210.76     47.18 o 
   0  12   4       63.80       67.48     20.82 o 
   2  12   4       74.20       82.01     24.27 o 
   4  12   4       37.31       73.13     32.52 o 
 -11  13   4        6.32       25.54     26.43 o 
  -9  13   4       26.41       16.38     16.86 o 
  -7  13   4      548.64      574.62     74.48 o 
  -5  13   4      588.05      520.74    121.10 o 
  -3  13   4       14.89        5.06      8.57 o 
  -1  13   4      149.96      115.36     33.12 o 
   1  13   4       70.80      200.43     55.16 o 
   3  13   4        6.67       10.94     20.45 o 
 -10  14   4       18.56       31.67     21.05 o 
  -8  14   4       26.27       52.56     21.13 o 
  -6  14   4       29.70        0.00     15.59 o 
  -4  14   4       62.22       88.88     20.74 o 
  -2  14   4      129.14      135.37     38.82 o 
   0  14   4      134.75      122.75     37.92 o 
   2  14   4       71.46       69.82     31.89 o 
  -9  15   4       23.68       56.85     25.98 o 
  -7  15   4       60.65       81.88     30.64 o 
  -5  15   4       25.23       22.19     33.22 o 
  -3  15   4        7.13       22.88     29.53 o 
  -1  15   4       13.26        0.00     16.37 o 
   1  15   4       17.61       35.81     25.79 o 
  -8  16   4       79.51       73.79     30.30 o 
  -6  16   4       41.90        8.67     24.06 o 
  -4  16   4      155.15      211.27     89.57 o 
  -2  16   4       23.86       40.34     26.21 o 
   0  16   4       23.15        1.71     23.79 o 
  -7  17   4       25.60        0.00     18.34 o 
  -5  17   4       65.11      134.66     51.47 o 
  -3  17   4       53.07       80.97     40.30 o 
  -1  17   4        6.16        9.88     27.03 o 
  -4  18   4       21.09       55.06     39.10 o 
 -15   1   5       67.75       81.36     40.77 o 
 -13   1   5       15.79       20.13     18.44 o 
 -11   1   5      119.05      124.35     18.51 o 
  -9   1   5      116.24       68.85     29.10 o 
  -7   1   5      130.95      140.40     20.79 o 
  -5   1   5      549.79      598.27     62.91 o 
  -3   1   5     2164.53     2377.37    205.55 o 
  -1   1   5       18.28       32.92     15.16 o 
   1   1   5      155.91      166.28     28.78 o 
   3   1   5      104.33      120.54     26.83 o 
   5   1   5        4.88        0.00     16.87 o 
 -16   2   5       91.56      158.02     63.72 o 
 -14   2   5       47.56       29.87     28.74 o 
 -12   2   5      232.41      228.06     66.33 o 
 -10   2   5      237.09      215.20     22.34 o 
  -8   2   5     1206.69     1228.89     76.74 o 
  -6   2   5     1136.22     1453.35    103.93 o 
  -4   2   5      895.85      956.95    103.49 o 
  -2   2   5       51.34       58.75     16.24 o 
   0   2   5      113.81      114.34     22.06 o 
   2   2   5      193.47      176.90     33.48 o 
   4   2   5       61.02       93.87     21.68 o 
   6   2   5       17.22       53.63     26.24 o 
 -15   3   5       84.28       69.36     45.68 o 
 -13   3   5      304.68      396.58     69.28 o 
 -11   3   5      355.49      376.71     34.96 o 
  -9   3   5       12.68        9.37      6.78 o 
  -7   3   5     3698.77     3423.90    228.90 o 
  -5   3   5     3596.19     4403.18    317.05 o 
  -3   3   5       35.30        8.05     14.80 o 
  -1   3   5      267.58      289.65     56.96 o 
   1   3   5      300.71      334.36     42.11 o 
   3   3   5       90.98      138.31     26.32 o 
   5   3   5      139.07      119.57     38.13 o 
 -14   4   5      148.83      176.57     46.89 o 
 -12   4   5       10.52       11.85      9.34 o 
 -10   4   5       86.36       98.11     20.16 o 
  -8   4   5      925.03     1069.20     73.32 o 
  -6   4   5     4566.64     4754.27    635.92 o 
  -4   4   5      600.55      617.64    103.94 o 
  -2   4   5      777.68      642.20     66.79 o 
   0   4   5      306.10      294.81     40.53 o 
   2   4   5      350.00      427.44     57.47 o 
   4   4   5       15.62       15.39     13.08 o 
   6   4   5       60.65       48.28     51.47 o 
 -15   5   5       29.22      122.79     48.10 o 
 -13   5   5      187.63      183.28     48.41 o 
 -11   5   5      175.03      163.80     25.45 o 
  -9   5   5      239.00      281.88     43.05 o 
  -7   5   5      669.26      656.62     51.94 o 
  -5   5   5      480.87      562.31     32.52 o 
  -3   5   5     1433.31     1544.93    249.27 o 
  -1   5   5      356.60      281.89     50.87 o 
   1   5   5      403.73      438.34     86.18 o 
   3   5   5       61.09       70.63     18.01 o 
   5   5   5       78.61       81.09     29.99 o 
 -14   6   5      177.48      175.08     51.74 o 
 -12   6   5      140.21      150.57     27.74 o 
 -10   6   5      183.45      188.93     61.41 o 
  -8   6   5      827.16      843.78     68.59 o 
  -6   6   5      823.21      731.43     51.18 o 
  -4   6   5       82.97       68.98     16.24 o 
  -2   6   5      268.62      213.14     37.01 o 
   0   6   5      414.85      363.62     45.49 o 
   2   6   5      873.95      922.75     77.71 o 
   4   6   5       26.47       35.85     14.57 o 
   6   6   5       27.37        9.97     48.08 o 
 -15   7   5       40.58        0.00     27.27 o 
 -13   7   5      171.10      155.12     46.64 o 
 -11   7   5      336.06      288.55     32.97 o 
  -9   7   5       41.74       64.08     13.90 o 
  -7   7   5      558.98      577.59     49.27 o 
  -5   7   5      786.84      798.38     48.96 o 
  -3   7   5      321.12      331.00     42.16 o 
  -1   7   5      972.09      842.77     61.91 o 
   1   7   5      180.98      178.00     34.72 o 
   3   7   5      139.33      119.77     35.89 o 
   5   7   5       96.20      106.45     34.87 o 
 -14   8   5       49.36       35.14     30.58 o 
 -12   8   5        6.69       15.84     14.63 o 
 -10   8   5      523.36      499.33     57.96 o 
  -8   8   5      432.53      377.27     35.58 o 
  -6   8   5      228.87      198.94     38.61 o 
  -4   8   5      413.06      430.14     57.16 o 
  -2   8   5      839.00      520.44    102.57 o 
   0   8   5      202.20      159.51     23.91 o 
   2   8   5      135.74      116.43     27.15 o 
   4   8   5      117.66      152.84     30.00 o 
 -13   9   5       39.34       14.81     35.51 o 
 -11   9   5      144.53       88.53     35.14 o 
  -9   9   5      829.50      833.41     76.50 o 
  -7   9   5      188.32      202.51     37.80 o 
  -5   9   5      447.73      502.11    106.37 o 
  -3   9   5       10.98        0.40     13.57 o 
  -1   9   5       71.35       85.20     22.88 o 
   1   9   5      200.75      146.27     31.09 o 
   3   9   5       92.94       93.03     25.94 o 
   5   9   5       84.05       69.42     54.26 o 
 -14  10   5       40.61       32.27     26.65 o 
 -12  10   5       28.01        3.62     14.49 o 
 -10  10   5      169.58      155.45     28.80 o 
  -8  10   5      222.77      161.85     54.26 o 
  -6  10   5      382.77      326.31     37.07 o 
  -4  10   5      599.37      822.19    102.82 o 
  -2  10   5      147.51      173.30     33.13 o 
   0  10   5      525.26      422.48     61.06 o 
   2  10   5      121.51      106.73     22.01 o 
   4  10   5       73.78      114.07     38.29 o 
 -13  11   5       17.98       14.52     19.02 o 
 -11  11   5       55.70       38.84     18.42 o 
  -9  11   5      173.97      180.69     37.87 o 
  -7  11   5      303.69      267.69     33.26 o 
  -5  11   5      114.39       85.18     23.07 o 
  -3  11   5       73.97       72.65     21.93 o 
  -1  11   5      346.60      363.62     56.62 o 
   1  11   5       19.31       22.94     31.92 o 
   3  11   5       55.44       63.54     26.17 o 
 -12  12   5       10.45       11.17     13.73 o 
 -10  12   5       95.40      102.66     27.70 o 
  -8  12   5       49.58       48.08     22.19 o 
  -6  12   5      515.38      455.94     61.10 o 
  -4  12   5      121.43      125.41     29.21 o 
  -2  12   5        7.66       19.97     26.33 o 
   0  12   5        4.75        0.00     15.76 o 
   2  12   5       12.75        8.26     15.99 o 
 -11  13   5        9.32        0.00     19.55 o 
  -9  13   5       76.98      104.85     29.35 o 
  -7  13   5       35.04       10.77     15.89 o 
  -5  13   5        2.47        7.57     36.61 o 
  -3  13   5        9.75       54.45     37.11 o 
  -1  13   5        6.82       18.23     18.13 o 
   1  13   5       32.49       39.86     22.25 o 
   3  13   5       10.79        0.00     20.93 o 
 -10  14   5       31.34       33.26     21.65 o 
  -8  14   5       92.05      100.49     26.50 o 
  -6  14   5      193.14      173.47     44.34 o 
  -4  14   5       40.70      108.13     32.12 o 
  -2  14   5        0.27       18.68     25.14 o 
   0  14   5       16.44       34.62     58.55 o 
   2  14   5       14.54        0.00     18.55 o 
  -9  15   5       11.97       80.33     32.38 o 
  -7  15   5       34.43       46.10     27.41 o 
  -5  15   5       26.96       39.18     39.20 o 
  -3  15   5        1.41       18.35     30.92 o 
  -1  15   5       11.75        6.25     16.78 o 
   1  15   5        3.46       11.58     25.69 o 
  -8  16   5        0.13        0.00     25.93 o 
  -6  16   5        4.59       24.15     35.41 o 
  -4  16   5      177.29      139.18     43.59 o 
  -2  16   5        1.37       18.56     22.49 o 
   0  16   5        8.37        2.02     18.29 o 
  -7  17   5       12.44        0.00     27.48 o 
  -5  17   5      100.32      124.25     87.08 o 
  -3  17   5       16.43        0.00     18.55 o 
 -16   0   6       93.26      145.83     88.38 o 
 -14   0   6       60.06       77.21     49.67 o 
 -12   0   6     2605.65     2525.04    581.04 o 
 -10   0   6      561.91      580.45     69.25 o 
  -8   0   6     1051.05     1091.22    101.32 o 
  -6   0   6      121.69      183.74     38.10 o 
  -2   0   6      176.14      139.45     54.26 o 
   0   0   6      195.75      175.96     50.87 o 
   2   0   6      227.05      248.37     53.66 o 
   4   0   6      147.37      152.42     52.07 o 
 -15   1   6      102.45       61.27     34.83 o 
 -13   1   6       90.81      110.90     37.41 o 
 -11   1   6      370.83      399.17     46.28 o 
  -9   1   6     1185.31     1257.55     95.02 o 
  -7   1   6      644.85      764.45     52.81 o 
  -5   1   6      465.97      414.34     71.42 o 
  -3   1   6      342.30      322.62     41.35 o 
  -1   1   6      146.82      131.67     36.51 o 
   1   1   6      350.56      489.11     88.18 o 
   3   1   6       10.79       56.11     19.11 o 
   5   1   6       48.44       62.24     39.50 o 
 -16   2   6       51.05       28.22     32.83 o 
 -14   2   6      205.50      194.32     53.29 o 
 -12   2   6      814.64      747.31     60.29 o 
 -10   2   6       54.37       50.52     13.71 o 
  -8   2   6      394.79      380.30     38.38 o 
  -6   2   6      238.26      254.71     45.70 o 
  -4   2   6     1108.51     1005.99    102.96 o 
  -2   2   6     1175.34     1109.93    122.92 o 
   0   2   6      143.78      121.37     28.40 o 
   2   2   6      158.55      209.47     45.82 o 
   4   2   6      133.87      144.74     28.54 o 
 -15   3   6       45.06       52.59     35.10 o 
 -13   3   6      241.55      226.32     48.41 o 
 -11   3   6       53.77       53.99     13.93 o 
  -9   3   6      101.13      110.75     15.51 o 
  -7   3   6       29.50       27.96     16.18 o 
  -5   3   6       80.44       90.07     25.39 o 
  -3   3   6      603.76      614.85     70.23 o 
  -1   3   6      750.79      800.26     86.58 o 
   1   3   6       61.29       76.78     25.78 o 
   3   3   6       48.39       74.28     21.50 o 
   5   3   6       58.67       79.80     44.09 o 
 -16   4   6       57.14       44.52     29.66 o 
 -14   4   6      106.46      107.11     32.80 o 
 -12   4   6       98.39       87.56     19.17 o 
 -10   4   6      182.71      155.18     22.90 o 
  -8   4   6       54.39       62.87     13.05 o 
  -6   4   6       48.93       62.26     22.94 o 
  -4   4   6       67.64       82.55     54.16 o 
  -2   4   6       49.24       12.19     23.94 o 
   0   4   6        5.02       58.56     16.76 o 
   2   4   6      116.55      150.64     34.46 o 
   4   4   6       18.38       16.84     24.28 o 
 -15   5   6       59.65       90.75     65.24 o 
 -13   5   6       15.33        0.00     11.50 o 
 -11   5   6       35.85       25.62     18.23 o 
  -9   5   6      871.99     1095.36     89.77 o 
  -7   5   6      389.89      440.79     38.25 o 
  -5   5   6      531.52      648.03     89.87 o 
  -3   5   6      664.26      556.06     69.00 o 
  -1   5   6      100.27       65.37     25.90 o 
   1   5   6       20.50       66.13     17.67 o 
   3   5   6       35.85       67.07     22.55 o 
   5   5   6       69.06       70.82     46.68 o 
 -14   6   6       31.75       62.00     33.61 o 
 -12   6   6       75.18       64.11     16.40 o 
 -10   6   6      639.25      752.01     63.94 o 
  -8   6   6       91.69      165.01     21.08 o 
  -6   6   6      274.72      276.92     53.47 o 
  -4   6   6      717.94      720.46     88.61 o 
  -2   6   6      551.80      695.25     79.57 o 
   0   6   6      244.35      278.84     42.10 o 
   2   6   6       39.63       61.13     18.75 o 
   4   6   6       28.82       55.50     40.00 o 
 -15   7   6        4.11        0.00     21.63 o 
 -13   7   6       22.49       41.16     44.22 o 
 -11   7   6      837.27      700.53     68.45 o 
  -9   7   6      226.37      177.11     50.54 o 
  -7   7   6       95.49       68.60     13.81 o 
  -5   7   6      843.85     1049.55    139.02 o 
  -3   7   6      512.71      433.25     55.32 o 
  -1   7   6      413.87      417.36     41.30 o 
   1   7   6       68.73       83.28     21.62 o 
   3   7   6        0.12       13.66     20.98 o 
 -14   8   6       56.38       27.85     34.16 o 
 -12   8   6      459.12      381.31     94.59 o 
 -10   8   6       73.54       49.80     19.73 o 
  -8   8   6        6.39        0.00      8.25 o 
  -6   8   6      112.73      101.36     25.20 o 
  -4   8   6      673.43      637.68     98.55 o 
  -2   8   6      537.25      326.99     90.84 o 
   0   8   6      291.45      261.62     30.49 o 
   2   8   6       24.36       40.12     32.35 o 
   4   8   6        7.50       40.10     35.56 o 
 -13   9   6       24.40       37.55     18.50 o 
 -11   9   6      271.82      281.11     34.52 o 
  -9   9   6       20.28        4.02     11.70 o 
  -7   9   6      231.54      177.01     38.44 o 
  -5   9   6      208.73      222.67     36.95 o 
  -3   9   6       11.17       12.54     11.99 o 
  -1   9   6       32.69       21.60     17.48 o 
   1   9   6      109.28      107.61     22.40 o 
   3   9   6      131.98      183.29     51.59 o 
 -14  10   6        5.39        1.50     47.58 o 
 -12  10   6        9.90        0.00     12.71 o 
 -10  10   6      235.45      191.92     32.54 o 
  -8  10   6      120.60      118.47     22.31 o 
  -6  10   6      732.50      744.24    203.79 o 
  -4  10   6      295.14      289.95     48.64 o 
  -2  10   6       17.00        0.00     15.66 o 
   0  10   6      121.39       87.64     31.74 o 
   2  10   6       19.52        0.00     19.80 o 
 -13  11   6       11.97        0.00     18.38 o 
 -11  11   6       96.20       35.01     23.86 o 
  -9  11   6      158.03      140.34     24.34 o 
  -7  11   6       25.31       45.43     20.14 o 
  -5  11   6      740.98      671.45     86.55 o 
  -3  11   6      225.50      203.20     49.38 o 
  -1  11   6       28.01       10.27     11.86 o 
   1  11   6       57.38        5.95     44.09 o 
 -12  12   6       78.42       72.41     25.87 o 
 -10  12   6       79.70       66.34     22.26 o 
  -8  12   6       18.21        0.00     15.56 o 
  -6  12   6      171.11      164.52     36.24 o 
  -4  12   6        9.79       14.76     28.73 o 
  -2  12   6        2.94       10.72     15.76 o 
   0  12   6       42.83       47.92     25.54 o 
   2  12   6       10.03        0.00     17.82 o 
 -11  13   6        2.17       23.16     17.73 o 
  -9  13   6       58.95      104.94     33.72 o 
  -7  13   6      196.27      203.36     44.46 o 
  -5  13   6       73.27       73.95     23.54 o 
  -3  13   6        3.18       15.54     30.22 o 
  -1  13   6       51.11       72.21     49.28 o 
   1  13   6       15.06        0.00     16.20 o 
 -10  14   6       21.27       37.96     37.31 o 
  -8  14   6       43.95       65.61     31.46 o 
  -6  14   6       39.47       29.57     19.22 o 
  -4  14   6       26.38       34.11     49.08 o 
  -2  14   6       97.66       82.26     36.21 o 
   0  14   6       28.95        7.40     21.73 o 
  -9  15   6       11.62       27.28     22.35 o 
  -7  15   6        2.19        0.00     26.53 o 
  -5  15   6       62.72       30.20     25.09 o 
  -3  15   6       12.63        7.44     18.86 o 
  -1  15   6       53.06       59.84     44.29 o 
  -8  16   6        0.00       20.46     19.69 o 
  -6  16   6        1.64       18.04     22.89 o 
  -4  16   6       53.30       75.44     34.42 o 
 -15   1   7      180.12      153.28     56.15 o 
 -13   1   7      408.89      454.97     50.50 o 
 -11   1   7      843.50      959.42     86.12 o 
  -9   1   7      118.13      130.51     19.86 o 
  -7   1   7       35.66       38.13     30.52 o 
  -5   1   7      164.12      221.25     44.43 o 
  -3   1   7       19.16       59.84     21.84 o 
  -1   1   7      157.31      173.44     34.97 o 
   1   1   7       70.83      125.92     34.11 o 
   3   1   7       18.95        0.00     33.91 o 
 -16   2   7       30.16        0.00     19.59 o 
 -14   2   7       26.21       46.01     25.45 o 
 -12   2   7      699.64      789.39     92.30 o 
 -10   2   7      299.04      279.66     34.35 o 
  -8   2   7      176.51      187.70     26.11 o 
  -6   2   7      233.72      275.45     49.89 o 
  -4   2   7      281.99      226.38     41.12 o 
  -2   2   7       33.33       49.47     20.80 o 
   0   2   7       33.85       34.17     63.64 o 
   2   2   7       34.23        4.58     23.93 o 
 -15   3   7       48.96       41.16     32.12 o 
 -13   3   7      396.67      338.66     44.86 o 
 -11   3   7      111.68      156.64     27.98 o 
  -9   3   7      436.13      507.57     51.82 o 
  -7   3   7      244.50      269.84     49.64 o 
  -5   3   7      166.91      243.73     55.16 o 
  -3   3   7      664.04      654.95     84.21 o 
  -1   3   7      186.04      155.99     34.63 o 
   1   3   7       25.40       38.15     20.15 o 
   3   3   7       23.54       35.01     25.04 o 
 -16   4   7        0.06        9.73     15.82 o 
 -14   4   7      101.47      107.75     30.29 o 
 -12   4   7      128.57      163.22     24.10 o 
 -10   4   7     2146.25     2563.64    201.50 o 
  -8   4   7      327.70      328.06     33.27 o 
  -6   4   7      249.40      293.12     55.28 o 
  -4   4   7      190.04      256.51     79.40 o 
  -2   4   7      236.69      235.04     44.79 o 
   0   4   7       69.41      107.00     33.81 o 
   2   4   7       78.28      153.09     57.01 o 
 -15   5   7       10.66       16.13     28.65 o 
 -13   5   7      177.88      224.59     34.71 o 
 -11   5   7      562.36      464.42     46.65 o 
  -9   5   7       17.84       20.66     11.84 o 
  -7   5   7      388.40      479.37     74.50 o 
  -5   5   7      881.75     1008.82    127.88 o 
  -3   5   7      104.83       82.53     28.09 o 
  -1   5   7      121.64      107.33     27.69 o 
   1   5   7      102.44      131.64     39.45 o 
   3   5   7       73.12       57.32     37.40 o 
 -16   6   7       18.38        0.00     22.10 o 
 -14   6   7       60.20       66.55     44.88 o 
 -12   6   7       27.54       27.95     13.46 o 
 -10   6   7      416.98      318.47     63.32 o 
  -8   6   7      106.54      101.79     41.32 o 
  -6   6   7      599.04      598.65     97.32 o 
  -4   6   7     1068.48     1268.90    154.41 o 
  -2   6   7      662.84      772.74    107.01 o 
   0   6   7       24.60       94.75     30.04 o 
   2   6   7       17.68        0.00     14.02 o 
 -15   7   7        0.60        3.37     27.89 o 
 -13   7   7       92.01      105.11     28.37 o 
 -11   7   7      153.76      167.94     33.49 o 
  -9   7   7       98.67      103.53     34.61 o 
  -7   7   7       14.67       16.84     17.25 o 
  -5   7   7      160.25      160.84     43.40 o 
  -3   7   7     1445.93     1433.22    174.38 o 
  -1   7   7      128.26      124.77     24.57 o 
   1   7   7       52.78       86.47     23.01 o 
 -14   8   7       38.51       28.67     31.00 o 
 -12   8   7      160.81      154.40     28.09 o 
 -10   8   7      106.90      117.37     32.37 o 
  -8   8   7       98.50      165.85     51.27 o 
  -6   8   7        5.00       20.55     23.34 o 
  -4   8   7       60.08       43.94     24.84 o 
  -2   8   7       18.40        0.00     20.09 o 
   0   8   7       44.84       58.86     21.44 o 
   2   8   7      119.55      107.87     39.33 o 
 -13   9   7       89.79      100.49     26.11 o 
 -11   9   7      124.99      118.51     24.00 o 
  -9   9   7        4.15       64.00     26.10 o 
  -7   9   7      142.76      114.12     35.37 o 
  -5   9   7      798.43      933.83    142.14 o 
  -3   9   7      128.16      102.50     31.41 o 
  -1   9   7       15.91       33.29     22.77 o 
   1   9   7        5.64       13.06     22.14 o 
 -14  10   7       24.87       14.96     17.57 o 
 -12  10   7       21.94       40.61     20.45 o 
 -10  10   7      164.70      218.48     75.41 o 
  -8  10   7       40.31       48.15     28.47 o 
  -6  10   7       86.22      103.78     33.14 o 
  -4  10   7      204.55      212.80    107.03 o 
  -2  10   7      121.72      117.97     32.54 o 
   0  10   7       51.63       36.21     30.59 o 
 -13  11   7       80.79      107.23     33.40 o 
 -11  11   7       38.50        7.00     22.36 o 
  -9  11   7        5.82       70.53     24.11 o 
  -7  11   7       13.24        0.00     30.52 o 
  -5  11   7       11.48       12.67     18.07 o 
  -3  11   7        9.51       72.69     21.45 o 
  -1  11   7        2.58        0.00     19.23 o 
   1  11   7        7.09       29.44     68.33 o 
 -12  12   7        5.54        8.76     18.61 o 
 -10  12   7        7.16       21.80     44.99 o 
  -8  12   7       29.95       56.25     21.80 o 
  -6  12   7       15.11       28.38     24.34 o 
  -4  12   7       17.02       24.64     15.98 o 
  -2  12   7       13.39       44.66     72.82 o 
   0  12   7        6.92        0.00     23.54 o 
 -11  13   7        4.78       16.33     24.94 o 
  -9  13   7       51.15       72.85     28.83 o 
  -7  13   7       38.24        8.06     16.76 o 
  -5  13   7       14.90        0.00     11.54 o 
  -3  13   7        6.03        3.23     28.03 o 
  -1  13   7       13.81        4.89     45.19 o 
 -10  14   7        6.91        0.20     18.05 o 
  -8  14   7       13.77       54.98     38.90 o 
  -6  14   7       35.68        6.17     26.43 o 
  -4  14   7       18.69       37.21     17.15 o 
  -2  14   7       27.80       51.57     22.68 o 
  -9  15   7        8.60       35.91     29.53 o 
  -7  15   7       18.18        7.78     15.53 o 
  -5  15   7       16.68       13.24     15.24 o 
 -16   0   8      126.31      122.49     69.03 o 
 -14   0   8       71.81       40.61     55.56 o 
 -12   0   8     1488.97     1593.27    199.18 o 
 -10   0   8      885.17      821.44    100.48 o 
  -8   0   8      930.73      903.53    181.74 o 
  -6   0   8      213.88      280.69     97.55 o 
  -4   0   8      132.81      129.08     56.66 o 
  -2   0   8      263.56      222.64     60.45 o 
   0   0   8      140.06      195.71     47.48 o 
   2   0   8       69.86      134.46     50.47 o 
 -15   1   8      221.47      290.54     59.37 o 
 -13   1   8       20.98        0.00     13.53 o 
 -11   1   8     1228.36     1305.72    111.99 o 
  -9   1   8       70.29      147.55     59.25 o 
  -7   1   8      198.89      291.71     73.51 o 
  -5   1   8      155.75      145.84     47.58 o 
  -3   1   8       53.75       85.90     23.42 o 
  -1   1   8       73.94       32.50     35.91 o 
   1   1   8       15.69       59.48     48.68 o 
 -16   2   8        6.57        2.65     21.61 o 
 -14   2   8       31.20       29.86     13.72 o 
 -12   2   8        7.26       27.60     13.83 o 
 -10   2   8      770.80      730.53     80.65 o 
  -8   2   8       32.12       78.70     37.71 o 
  -6   2   8      316.61      399.92    109.03 o 
  -4   2   8      583.28      669.37    101.08 o 
  -2   2   8      164.77      225.57     87.48 o 
   0   2   8      134.78      154.59     42.92 o 
   2   2   8       31.27       28.10     23.94 o 
 -15   3   8       18.39        9.92     25.02 o 
 -13   3   8       29.19       70.69     22.63 o 
 -11   3   8      571.81      666.18     65.57 o 
  -9   3   8     1242.56     1326.11    182.39 o 
  -7   3   8      430.56      389.19     77.99 o 
  -5   3   8      130.02      197.97     50.37 o 
  -3   3   8      173.79      220.59     77.31 o 
  -1   3   8      340.20      398.70    131.97 o 
   1   3   8       80.01      157.90    122.49 o 
 -16   4   8        8.31       47.34     40.80 o 
 -14   4   8       66.82       41.73     23.84 o 
 -12   4   8      337.87      381.03     48.00 o 
 -10   4   8     1137.84     1092.28     98.10 o 
  -8   4   8      668.59      699.41    116.70 o 
  -6   4   8        4.90       91.97     25.81 o 
  -4   4   8      210.15      237.20     56.11 o 
  -2   4   8      341.81      428.98     89.97 o 
   0   4   8       33.65       11.22     47.88 o 
 -15   5   8        4.34        0.00     17.23 o 
 -13   5   8      259.02      273.70     44.10 o 
 -11   5   8       98.09      111.79     25.71 o 
  -9   5   8      422.97      431.48     81.31 o 
  -7   5   8       31.02       93.69     28.45 o 
  -5   5   8      151.91      149.38     39.05 o 
  -3   5   8      111.73      153.48     35.65 o 
  -1   5   8       72.12      115.42     31.33 o 
   1   5   8        6.32        0.00     21.34 o 
 -16   6   8       21.35        4.79     40.90 o 
 -14   6   8      242.76      148.77     68.39 o 
 -12   6   8      244.30      250.81     45.07 o 
 -10   6   8       51.20       22.38     14.82 o 
  -8   6   8       75.75      111.72     35.74 o 
  -6   6   8      225.99      230.89     55.34 o 
  -4   6   8      174.14      208.22     44.98 o 
  -2   6   8       64.94      126.56     32.95 o 
   0   6   8       56.69       99.59     27.91 o 
 -15   7   8       34.45       64.76     35.18 o 
 -13   7   8       45.54       66.65     19.78 o 
 -11   7   8       60.82       56.77     21.38 o 
  -9   7   8       28.98       36.79     56.26 o 
  -7   7   8       41.69      116.58     38.11 o 
  -5   7   8       74.03       22.64     31.44 o 
  -3   7   8      349.87      466.91     69.12 o 
  -1   7   8       14.55       22.60     16.05 o 
   1   7   8        1.90        0.00     33.91 o 
 -14   8   8      156.50      142.31     37.53 o 
 -12   8   8      219.00      182.75     60.38 o 
 -10   8   8        2.20       41.17     45.98 o 
  -8   8   8       59.58       51.26     34.82 o 
  -6   8   8       78.60      134.46     36.43 o 
  -4   8   8      167.33      224.44     51.34 o 
  -2   8   8       82.28      128.33     45.17 o 
   0   8   8        4.43        0.00     24.71 o 
 -13   9   8       23.67        4.37     25.14 o 
 -11   9   8       64.01       88.61     40.44 o 
  -9   9   8       90.71       90.30     52.27 o 
  -7   9   8       66.97      115.95     44.09 o 
  -5   9   8      203.73      187.92     60.27 o 
  -3   9   8      227.00      216.16     55.15 o 
  -1   9   8        1.50        0.00     19.27 o 
 -14  10   8       45.60       44.89     48.48 o 
 -12  10   8       44.68       56.19     71.52 o 
 -10  10   8       40.21       90.38     36.39 o 
  -8  10   8      139.84      123.38     40.56 o 
  -6  10   8       46.31       35.23     66.33 o 
  -4  10   8       65.04       46.35     33.72 o 
  -2  10   8      124.34      150.28     42.59 o 
 -13  11   8        1.90       41.81     32.16 o 
 -11  11   8        1.42        0.00     22.13 o 
  -9  11   8      159.01      137.01     44.80 o 
  -7  11   8       39.43       58.17     38.30 o 
  -5  11   8       45.58       27.53     39.10 o 
  -3  11   8       17.40        0.00     25.14 o 
  -1  11   8       14.16       54.27     35.61 o 
 -12  12   8       34.64        0.00     22.34 o 
 -10  12   8        6.48        9.24     17.57 o 
  -8  12   8       27.12       75.66     33.40 o 
  -6  12   8       40.37       77.22     29.66 o 
  -4  12   8       34.76       82.79     46.18 o 
  -2  12   8        8.69       16.55     23.63 o 
 -11  13   8        5.64        0.00     22.62 o 
  -9  13   8      203.36      217.44     60.34 o 
  -7  13   8       14.48       18.85     27.63 o 
  -5  13   8       22.09       11.11     20.54 o 
  -3  13   8      102.76       84.04     37.56 o 
 -10  14   8        3.99       43.29     48.08 o 
  -8  14   8       15.00       20.53     64.54 o 
  -6  14   8       19.50        4.34     23.94 o 
 -15   1   9       23.92       30.23     18.50 o 
 -13   1   9       74.62       97.39     24.18 o 
 -11   1   9      104.40       92.32     37.90 o 
  -9   1   9      539.24      641.44    106.77 o 
  -7   1   9      575.42      618.76     98.88 o 
  -5   1   9       31.33       16.56     24.33 o 
  -3   1   9       17.37       82.85     29.72 o 
  -1   1   9      107.89      155.17     43.94 o 
 -16   2   9       21.52        0.00     23.82 o 
 -14   2   9       41.04       69.75     24.06 o 
 -12   2   9       37.76       62.27     17.78 o 
 -10   2   9      410.56      437.90     89.76 o 
  -8   2   9      327.54      366.76     89.71 o 
  -6   2   9       39.79       13.46     59.85 o 
  -4   2   9       40.54       39.54     24.54 o 
  -2   2   9       29.78       16.03     26.47 o 
   0   2   9       16.79        0.00     21.56 o 
 -15   3   9        7.68       15.06     19.72 o 
 -13   3   9       49.05       36.51     17.69 o 
 -11   3   9       68.53       89.46     30.59 o 
  -9   3   9      107.84      198.46     56.69 o 
  -7   3   9      126.35      153.21     58.25 o 
  -5   3   9        9.62       53.65     28.23 o 
  -3   3   9       67.25      101.65     39.26 o 
  -1   3   9       53.82       82.81     35.58 o 
 -16   4   9       21.26       40.96     42.04 o 
 -14   4   9       40.09       22.71     19.80 o 
 -12   4   9       52.81       22.35     18.36 o 
 -10   4   9      145.34      121.85     43.57 o 
  -8   4   9      189.63      211.81     57.53 o 
  -6   4   9       57.89       90.53     32.43 o 
  -4   4   9       97.61       96.40     34.42 o 
  -2   4   9       32.00       40.99     27.87 o 
   0   4   9       30.72       34.50     25.87 o 
 -15   5   9       71.77       62.11     28.42 o 
 -13   5   9      140.37      130.09     32.51 o 
 -11   5   9       35.24       84.36     39.00 o 
  -9   5   9      338.54      317.81     79.85 o 
  -7   5   9      276.71      325.25     63.42 o 
  -5   5   9       54.29       50.49     25.88 o 
  -3   5   9      310.31      327.48     56.65 o 
  -1   5   9       27.80       28.07     35.20 o 
 -14   6   9       20.26       20.58     17.16 o 
 -12   6   9       40.64       39.47     28.03 o 
 -10   6   9      225.15      211.90     55.95 o 
  -8   6   9      120.52      141.04     46.25 o 
  -6   6   9      154.15       96.51     42.69 o 
  -4   6   9       38.09      111.57     33.47 o 
  -2   6   9      204.80      251.74     59.25 o 
 -15   7   9        4.58       52.78     33.99 o 
 -13   7   9       75.68       95.86     33.79 o 
  -9   7   9      214.46      234.05     61.85 o 
  -7   7   9      696.57      682.03    139.05 o 
  -5   7   9      312.88      274.60     63.55 o 
  -3   7   9       34.35      105.32     30.96 o 
  -1   7   9        4.39        0.00     46.08 o 
 -14   8   9       37.24       28.30     37.90 o 
 -12   8   9       22.77       54.58     38.10 o 
 -10   8   9      175.89      336.49     76.64 o 
  -8   8   9      228.82      263.18     75.01 o 
  -6   8   9       16.08       68.10     43.89 o 
  -4   8   9       18.18        5.77     17.95 o 
  -2   8   9       53.19       59.64     36.53 o 
 -13   9   9       99.99      136.55     50.01 o 
 -11   9   9       12.64       56.55     36.61 o 
  -9   9   9        9.11       15.76     28.73 o 
  -7   9   9       27.68       49.02     29.24 o 
  -5   9   9       24.10       22.54     47.98 o 
  -3   9   9       34.41       35.69     31.93 o 
 -12  10   9        9.76       39.74     53.37 o 
 -10  10   9       15.61       53.74     32.32 o 
  -8  10   9       40.20       62.96     30.87 o 
  -6  10   9       73.33       45.35     31.86 o 
  -4  10   9       16.12        0.00     26.53 o 
 -13  11   9       15.13        0.00     29.42 o 
 -11  11   9       25.52       46.41     30.48 o 
  -9  11   9        7.80        0.00     30.29 o 
  -7  11   9        5.44        0.00     24.24 o 
  -5  11   9       72.62       39.59     42.69 o 
 -10  12   9       38.73       22.81     32.57 o 
  -8  12   9       11.96       14.38     24.24 o 
  -6  12   9        4.85        5.48     30.01 o 
  -9  13   9        9.59        0.00     25.10 o 
  -7  13   9        0.15        0.00     25.04 o 
 -16   0  10        0.44        0.00     39.30 o 
 -14   0  10       90.25       56.53     41.20 o 
 -12   0  10      131.55       59.45     54.66 o 
 -10   0  10      217.48      294.06     93.36 o 
  -8   0  10      292.11      294.06     84.39 o 
  -6   0  10       61.13       64.64     35.91 o 
  -4   0  10       55.52       50.67     32.72 o 
  -2   0  10      174.47      151.42     75.01 o 
 -15   1  10       37.49       13.91     17.32 o 
 -13   1  10       50.62       51.45     19.88 o 
 -11   1  10       82.63       50.66     35.19 o 
  -9   1  10       99.39       89.31     44.16 o 
  -7   1  10       50.94      100.73     38.25 o 
  -5   1  10       19.72       16.78     23.81 o 
  -3   1  10        3.75       50.02     27.80 o 
 -16   2  10       63.27       56.16     41.67 o 
 -14   2  10      117.30       87.11     24.29 o 
 -12   2  10      167.21       83.27     47.30 o 
 -10   2  10      311.70      353.92     83.36 o 
  -8   2  10      460.24      609.81    124.86 o 
  -6   2  10       38.93       49.26     44.39 o 
  -4   2  10       22.25       15.15     37.01 o 
  -2   2  10        2.34       12.16     39.80 o 
 -15   3  10       13.83        9.29     18.53 o 
 -13   3  10        1.17        1.52     27.39 o 
 -11   3  10      284.40      294.91     86.61 o 
  -9   3  10       85.43       34.89     37.47 o 
  -7   3  10      154.90      145.45     51.09 o 
  -5   3  10      139.06      189.31     49.22 o 
  -3   3  10      235.61      275.73     67.90 o 
 -16   4  10        2.89        0.00     20.56 o 
 -14   4  10       23.06        0.00     24.06 o 
 -12   4  10       57.00       59.68     49.77 o 
 -10   4  10      376.78      387.86    131.07 o 
  -8   4  10      149.62       98.24     45.93 o 
  -6   4  10       36.56       90.30     32.87 o 
  -4   4  10        4.12       42.67     22.36 o 
 -15   5  10       27.18       20.62     58.65 o 
 -13   5  10       38.97       73.61     39.90 o 
 -11   5  10       59.26      103.21     46.90 o 
  -9   5  10       70.28       50.27     41.10 o 
  -7   5  10        6.10       38.69     41.60 o 
  -5   5  10       91.51       56.37     28.39 o 
  -3   5  10        7.25       28.98     22.85 o 
 -14   6  10       24.44        0.00     28.91 o 
 -12   6  10       38.18        0.00     34.55 o 
 -10   6  10      117.61      142.08     53.55 o 
  -8   6  10      177.43      145.08     56.40 o 
  -6   6  10      106.22      126.60     70.92 o 
  -4   6  10       54.11       94.21     32.35 o 
 -15   7  10       58.26       68.06     83.39 o 
 -13   7  10       14.09       25.38     34.18 o 
 -11   7  10        9.27       18.45     24.97 o 
  -9   7  10       67.71       91.66     43.66 o 
  -7   7  10       76.80       75.91     61.64 o 
  -5   7  10       42.47       83.24     43.99 o 
 -14   8  10       36.36       15.08     31.56 o 
 -12   8  10       11.06       20.22     28.70 o 
 -10   8  10        5.80       13.49     32.03 o 
  -8   8  10       18.28       37.04     29.49 o 
  -6   8  10      183.59      108.23     40.70 o 
  -4   8  10        3.98        9.21     49.97 o 
 -13   9  10        2.25        0.00     33.02 o 
 -11   9  10       38.96       77.71     38.78 o 
  -9   9  10       15.58       25.72     30.92 o 
  -7   9  10       61.09       62.77     50.07 o 
  -5   9  10       19.56       50.61     47.18 o 
 -12  10  10       72.04      107.19     57.26 o 
 -10  10  10        1.12        0.00     27.13 o 
  -8  10  10       35.63       77.29     46.58 o 
  -6  10  10       80.90       98.55     40.85 o 
 -11  11  10       16.33       56.83     38.68 o 
  -9  11  10       33.37      108.14     43.01 o 
 -15   1  11       12.25       20.60     22.90 o 
 -13   1  11       11.28       14.29     32.30 o 
 -11   1  11       35.57       10.31     35.89 o 
  -9   1  11        9.61        0.00     22.57 o 
  -7   1  11        4.71       35.85     27.22 o 
  -5   1  11       29.20       34.03     31.24 o 
 -14   2  11       11.57       37.48     38.94 o 
 -12   2  11        1.67        0.00     27.01 o 
 -10   2  11       26.34       37.08     38.06 o 
  -8   2  11       90.65      197.38     55.07 o 
  -6   2  11       77.06      148.07     50.18 o 
 -15   3  11       63.93        0.00     42.39 o 
 -13   3  11        4.36        0.00     19.88 o 
 -11   3  11       77.09       65.39     50.87 o 
  -9   3  11       93.27      125.37     48.97 o 
  -7   3  11       16.89       70.48     37.43 o 
  -5   3  11        5.81       36.24     30.42 o 
 -14   4  11        1.51        7.41     29.48 o 
 -12   4  11        1.13        0.00     27.68 o 
 -10   4  11      130.56      176.03     60.34 o 
  -8   4  11       49.45        8.86     56.46 o 
  -6   4  11       85.41      114.52     70.72 o 
 -13   5  11       15.08       26.08     35.03 o 
 -11   5  11        1.82       35.28     33.44 o 
  -9   5  11       20.82       57.06     29.73 o 
  -7   5  11       96.86      121.36     52.66 o 
 -14   6  11        3.93        0.00     22.23 o 
 -12   6  11       34.56        0.00     34.71 o 
 -10   6  11      358.42      314.75     90.30 o 
  -8   6  11        5.88       87.71     31.79 o 
  -6   6  11       19.18       28.32     70.62 o 
 -13   7  11       46.70       79.46     93.17 o 
 -11   7  11       11.73       20.21     31.33 o 
  -9   7  11       79.52       84.27     43.71 o 
  -7   7  11       88.31       77.90     38.30 o 
 -12   8  11       28.49       38.55     35.53 o 
 -10   8  11        8.91       57.43     28.46 o 
  -8   8  11      122.30      121.35     56.76 o 
 -14   0  12      156.85       38.10     73.22 o 
 -12   0  12       32.70      103.54     84.19 o 
 -10   0  12       93.04       23.54     68.83 o 
  -8   0  12      124.29       51.67     62.64 o 
 -13   1  12       25.15       15.92     32.31 o 
 -11   1  12      127.50      119.69     56.41 o 
  -9   1  12       12.89       38.30     36.31 o 
 -14   2  12       10.77       68.10     36.07 o 
 -12   2  12       30.82       20.77     38.80 o 
 -10   2  12        7.51       16.04     55.06 o 
  -8   2  12        1.56        7.15     47.78 o 
 -13   3  12        9.49        0.00     25.57 o 
 -11   3  12       55.91      109.17     54.45 o 
  -9   3  12        2.08        1.09     54.16 o 
 -12   4  12        2.05       10.32     68.53 o 
 -10   4  12       21.64        0.00     40.50 o 
 -11   5  12        7.59       13.32     46.58 o 
                                                 
